# Supplementary material for: Human Bone‐Derived Endothelial Cells Mediate Bone Regeneration via Distinct Expression of KIT Ligand
Source: Adv Sci (Weinh). 2025 Jun 23;12(35):e14194. doi: 10.1002/advs.202414194 (PMC12463118; doi:10.1002/advs.202414194)
Supplement: Supplementary file 2 — Supplemental Dataset 1 [file ADVS-12-e14194-s001.xlsx]

## Sheet: Sheet1
	b-EC_1	b-EC_2	b-EC_3	wat-EC_1	wat-EC_2	wat-EC_3	ECFC_1	ECFC_2	ECFC_3
A1BG-AS1	0.5	0.3	0.3	0.3	0.5	0.2	0.3	0.2	0
A1CF	0.1	0	0	0	0	0	0	0	0
A2M	200.1	434.5	305.4	38	2057.9	70.6	9.1	4.8	14.2
A2M-AS1	0.5	1.5	1.5	0.9	1.3	0.9	0.2	0.2	0.2
A2ML1	0.1	0	0	0	0	0	0.1	0	0
A2MP1	0.1	0.1	0.3	0	0.1	0.2	0	0	0
A3GALT2	0	0	0	0	0	0	0	0	0
A4GALT	23.4	28.5	33.7	107.3	85.1	106.5	17.6	27.1	14.3
A4GNT	0.1	0	0	0	0	0	0	0	0
AA06	0	0	0	0	0	0	0	0	0
AAAS	17.2	23.8	21.2	17.7	23	19.7	22	26.2	28.1
AACS	25.4	24.1	25.7	17.1	20.6	16.5	20	22.7	21.2
AACSP1	0	0	0	0	0	0	0	0	0
AADAC	0.3	0.5	0.4	1.4	0.3	0.1	0.4	0.1	0.6
AADACL2	0	0	0	0	0	0	0	0	0
AADACL2-AS1	0	0	0	0	0	0.1	0	0	0
AADACL3	0	0	0	0	0	0	0	0	0
AADACL4	0	0	0	0	0	0	0	0	0
AADACP1	0.9	1.2	0.4	2.1	0.5	0.8	0.4	0.1	1.3
AADAT	2.8	1.3	1.8	4.9	3.6	5.1	1.6	1.5	1.1
AAED1	11.4	12.4	11.6	8.5	7.7	8.2	6.8	5.7	6
AAGAB	60.1	62.2	61.7	52.1	46.7	46.2	47.7	47.3	49
AAK1	87.5	64.7	69.3	79.5	51	78.6	92.9	91.1	86.1
AAMDC	11.2	11.9	12.2	7.8	9.5	10.2	10.2	11.8	13.5
AAMP	77.8	74.5	74.7	66.6	75.3	68	70.1	81	75.9
AANAT	0	0	0	0	0	0	0	0	0
AAR2	22.8	23.4	25	25.6	29.8	21.9	20.4	19.3	21.5
AARD	0.2	0.1	0	0	0	0	0	0	0
AARS	120.9	138.9	122.5	199.2	150.8	176.3	140.7	138.1	153.7
AARS2	21.5	26.3	22.9	17.7	22.4	19.7	26.2	24.6	25.9
AARSD1	0	0	0	0	0	0	0	0	0
AASDH	9.8	11.8	10.7	8.6	10.7	9.1	9.3	8.9	9.2
AASDHPPT	41.2	47.1	43.9	36.3	36.8	37.3	43.5	34	36.9
AASS	16.7	23.9	19.5	21.8	27.2	17.3	31.7	30.9	28.2
AATBC	0	0.1	0.2	0.7	0.1	1.3	0.6	0.5	1.1
AATF	42	39.5	37.1	30.1	46.4	30.6	35.4	36.7	40.9
AATK	2.2	1.8	3.1	6.4	6.5	5.3	1.6	2.4	1.3
AATK-AS1	0	0	0	0	0	0	0	0	0
ABALON	0.9	1.2	1.4	0.5	0.6	0.4	1.1	0.4	1.3
ABAT	3.5	3.2	6.4	4.4	2	3	2.3	2.2	1.9
ABCA1	62.7	80.4	62.8	14.3	94.6	15	21.9	25.7	12.7
ABCA10	0.4	0.6	0.6	0.3	0.9	0.4	1	0.7	0.8
ABCA11P	1.7	1.8	1.7	1.7	1.6	2	1.9	1.3	1.6
ABCA12	0.1	0	0.1	0	0	0	0.1	0	0.1
ABCA13	0.5	0.1	0.3	0	0.1	0.1	0.3	0.3	0
ABCA17P	0	0.1	0	0.1	0	0	0.1	0.1	0.1
ABCA2	30.2	20.5	24.6	15.5	28.3	18.1	30.4	33.5	31.9
ABCA3	43.9	76.8	63.4	97.5	77.1	100.1	80	53	94.7
ABCA4	2.1	3.1	2.7	640.4	18.9	261.2	3.5	2.6	4.6
ABCA5	11.7	14.2	14.3	14	17	18.3	22	24.2	17.4
ABCA6	9.7	14.4	15.2	1.6	4.4	9.5	48.7	46.8	30.3
ABCA7	5.7	9.5	9.5	4.1	5.3	4.8	6.7	9	5.9
ABCA8	1.1	0.2	0.5	0.9	0.2	2.3	17	27.3	4.3
ABCA9	2.4	2.8	5.3	0.2	3.4	6.4	15.7	14.8	16.4
ABCA9-AS1	0	0	0	0	0	0	0	0	0
ABCB1	5.4	3.8	4.8	0.1	4.7	0.3	0.9	0.3	1
ABCB10	20	21.5	21.7	18	16.6	18.1	13.8	9.7	13
ABCB11	0	0	0	0	0	0	0	0.1	0.3
ABCB4	2	1.5	1.8	0.2	0.3	0	0	0.1	0.1
ABCB5	0	0	0	0	0	0	0	0	0
ABCB6	12.2	19	15.6	15.4	15.6	15.6	15.6	14.3	17.3
ABCB7	16	21.1	18.3	19	19.5	21	28.7	24.3	25.3
ABCB8	15.2	16	14.4	10.5	11.7	10.4	13.9	17.1	15.2
ABCB9	7.4	5.9	6.7	1.5	4.8	2	5.6	3.8	5.6
ABCC1	121.5	109.3	124.3	131.1	129.8	144	205.7	178.4	217.7
ABCC10	24.1	25	28.2	16.3	22.3	15.4	18.8	19.3	21.7
ABCC11	0.1	0	0.1	0	0	0	0	0	0.1
ABCC12	0	0	0	0	0	0	0	0	0
ABCC13	0	0	0	0	0	0.2	0	0	0
ABCC2	1.3	2	1.6	1	2	1	2.3	1.8	1.3
ABCC3	0.2	0.1	0.3	0.2	0.2	0.9	3.6	8	1.1
ABCC4	23.8	26.9	18.4	7	25.4	25.1	41.2	33.4	39.2
ABCC5	24	23.9	23.9	31.4	32.9	31.3	30.7	26.8	28.3
ABCC5-AS1	0	0	0	0	0	0	0	0	0
ABCC6	0.3	0.1	0.2	0.7	0.3	0.2	0.4	0.6	0.5
ABCC6P1	0	0	0	0.1	0	0.1	0	0	0
ABCC6P2	0	0	0	0.1	0	0.1	0	0	0
ABCC8	0	0	0	0	0	0	0	0	0
ABCC9	1.8	1.1	2.3	1.8	1.9	2	0	0	0
ABCD1	12.2	11.6	12.7	7.7	9.3	7.5	9.9	10.4	9.7
ABCD2	0.1	0	0	0	0	0.1	0	0	0
ABCD3	30.4	33.2	36.1	30.2	27.5	28.9	23.9	16.5	20.2
ABCD4	27.6	34.6	34.8	43	66.5	43.7	42.6	42.1	45.4
ABCE1	108.4	124.2	114.1	85.1	105.4	97.7	109.2	70.2	96.7
ABCF1	33.4	35.4	38.2	40.6	43.4	43.3	33.6	36	37.8
ABCF2	90.3	94.7	92.4	72.8	100.6	85	97	91.4	103.6
ABCF3	42.2	40.7	45.4	38.5	45.7	43.4	36.2	39.5	40.3
ABCG1	39.4	71	67.6	115.2	49.4	101.5	43.2	54.9	34.3
ABCG2	12.5	22.2	13.6	0.7	21.6	6.4	9.7	8.1	9.4
ABCG4	0.3	0.4	0.3	0	0.5	0.1	0.7	1	1.2
ABCG5	0	0	0	0	0.1	0	0	0	0
ABCG8	0	0	0	0	0	0	0	0	0
ABHD1	0	0.1	0.1	0.1	0	0.2	0.1	0.1	0
ABHD10	22.5	24.6	22.7	13.4	18.5	16.5	24.9	20.5	21.5
ABHD11	5.3	5	6.6	2	3.5	5.5	4.2	4.7	5
ABHD11-AS1	0.4	0.1	0.2	0	0.1	0	0.2	0.2	0.1
ABHD12	39.2	27.8	31.1	27.6	24	23.7	21.4	28.4	19.6
ABHD12B	0	0.2	0	0.1	0.2	0.2	0.1	0.1	0
ABHD13	21.6	22.9	19.8	25.6	20.9	24.7	20.2	15.9	17.8
ABHD14A	1.5	2.2	2.1	0.8	2.5	1	1.8	2.4	2.8
ABHD14A-ACY1	0	0	0	0	0	0	0	0	0
ABHD14B	16.9	22.6	23.4	26.2	33	22.7	26.4	22.5	29.4
ABHD15	8.1	7.9	9.7	8.1	5.7	9.7	8.1	6.8	7.2
ABHD16A	11.6	10.2	10.1	11.3	9.8	12.8	9.5	8.8	8.9
ABHD16B	0.7	0.8	1.1	0.8	0.7	0.8	0.5	0.9	0.7
ABHD17A	10.3	15.9	17.4	8.8	20.5	12.1	10.2	10.4	11.1
ABHD17B	21.2	21.2	20.2	58	28.8	51.4	17.6	15.2	16.3
ABHD17C	10.3	11.6	11.4	29.9	17.1	29.5	42.6	55.4	35.3
ABHD18	3.2	4.8	3.7	4.6	4.5	4.1	4.4	2.9	3.4
ABHD2	88.3	59.7	72.4	110.7	79.1	101.9	76.8	56.2	72.1
ABHD3	5.1	7.2	6.7	4.6	4.4	3.2	3.3	3.4	2.7
ABHD4	18.2	25.9	26.6	21.9	18.6	20.7	16.2	14.7	19.5
ABHD5	34.9	36	46.9	15.3	23.6	14.5	27.7	21.1	26.3
ABHD6	9.4	13	15.5	13.3	28.3	15.8	6.1	7.2	6.9
ABHD8	2	2.8	2	4.1	4.3	4.1	4.7	6.4	4.6
ABI1	57.2	59.8	64.5	59.4	54.5	55.9	53.9	44.2	58
ABI2	51.3	47.3	49.6	52.5	50.7	43.2	71.6	56.5	67.4
ABI3	10.4	17.9	16.4	6.9	15.6	8.3	25	25.8	32.9
ABI3BP	18.9	10.5	9	61.7	31.8	75	140.2	179.6	62.2
ABL1	106.1	128.1	113.6	67.5	110.7	83.1	114.7	111.1	110.6
ABL2	117.3	137	171	58.6	100	84.1	152	131.9	150.1
ABLIM1	120.7	144.6	143	244.1	315.3	237.1	261.2	280.6	204.9
ABLIM2	0.9	0.6	0.9	6.8	3.2	3.3	0.3	0.3	0.2
ABLIM3	127.7	171.3	144.8	191.4	349.7	196.2	126.1	124.6	131.6
ABO	0	0	0	2.2	1.1	0.7	0	0	0
ABR	97.5	89	89.3	71.8	80.9	70.1	122.4	132.4	111
ABRA	0.1	0	0.1	0	0	0	0	0	0
ABRACL	54.7	89.4	57.8	5.1	29.8	11.3	41.7	28.5	43.9
ABT1	23.5	31.4	30.1	30.2	38.5	34.7	29.5	34.3	32.7
ABTB1	7.8	9.1	8.8	10.9	22.3	11.3	9.6	10.9	9.4
ABTB2	0.9	0.2	0.6	0.2	2.2	0.1	0.2	0.1	0.2
ACAA1	30.8	30.1	33.4	25.5	27.4	25.7	22.1	26	27.1
ACAA2	48.2	57.5	50.3	16.9	45.7	22	40.1	43.1	40
ACACA	73.9	94.8	82.8	57.4	73.7	50.9	76.3	64.4	71.3
ACACB	5.9	8.2	10.7	9.4	5.6	6.6	1.5	2.5	1
ACAD10	11.4	12.4	12.5	15.5	15.9	15.9	17.7	16	15.4
ACAD11	1.7	1.8	1.8	1.7	1.8	2	1.7	1.5	1.5
ACAD8	18.2	18.4	20.9	24.9	29.2	27.3	24.9	24.7	24.9
ACAD9	32.2	36.7	34.3	27.6	29.8	29.9	36.2	38.4	34.6
ACADL	0	0	0	0	0	0	0	0	0
ACADM	32.6	41.4	37.1	45.2	39.8	41.6	32.2	32.2	29.7
ACADS	6.4	8.3	8.4	11.8	9.6	11.9	6.2	6.8	5.6
ACADSB	9	8.7	8.9	8.8	6.9	8.8	9.8	8.3	9.1
ACADVL	159.8	147.7	138	149.6	185.6	201.3	172.7	177.7	181.3
ACAN	2434.9	440.4	773.6	7.9	3.7	99.2	0.8	0.6	0.8
ACAP1	0.1	0.2	0.1	0.4	0	0.2	0.1	0.2	0.2
ACAP2	64.9	57.2	66.3	34.9	46.8	38.5	44.6	28.6	40.7
ACAP3	28.8	19.6	23.9	15.3	17	15.3	14.9	17.6	15.6
ACAT1	61.1	74.8	74.9	85.1	62.5	80.9	53.6	58.4	51
ACAT2	22.1	35.5	28.3	7.7	12.2	6.6	11	7.4	12.2
ACBD3	66.3	51.5	52	44.1	40.7	37.6	35.5	29.1	33.6
ACBD4	2	2.5	3.7	2.8	4.6	3	4.1	4.7	3.3
ACBD5	28.5	29.3	34.1	24.6	29.8	24.4	27.5	19.1	23.9
ACBD6	25.8	33.8	31.6	26.4	32.1	27	38.2	41.1	39
ACBD7	0.9	1.6	1.5	0.2	0.8	0.4	1.6	1.6	1.1
ACCS	8.8	6.6	12.5	8.8	12.3	8	6.6	8.2	6.1
ACCSL	0	0	0	0	0	0	0	0	0
ACD	4.8	7.5	7	4.8	9.7	5.2	7	9	8.4
ACE	39.8	97.8	45	281.5	1162.4	185.4	244.9	256.3	243
ACE2	0	0	0	0.1	0.2	0.1	0.1	0.3	0.1
ACER1	0	0	0	0	0	0	0	0	0
ACER2	8.5	9.8	14.1	3.1	8.8	2	4.9	2.8	4.2
ACER3	35.5	48.3	31.1	44.7	45.4	49.4	40.1	33.4	33.6
ACHE	0.1	0	0	5	1.3	5.3	0.1	0.2	0.1
ACIN1	74.2	82.7	76.1	78.9	92.1	77.7	82.5	89.6	91.8
ACKR1	0	0	0	0	0.2	0.1	0.5	1	0
ACKR2	0	0	0.1	10.1	1.7	3.7	0	0	0.1
ACKR3	5.2	13.7	8	56.4	74.7	56.3	34.6	66	7.9
ACKR4	1.1	1.4	3.2	2.9	0.6	2.5	12	18.9	2.7
ACLY	385.2	433.1	417	290.2	276.5	272	313.6	267.4	341.1
ACMSD	0	0	0	0	0.1	0	0	0	0
ACO1	78.4	73.9	65.1	72.8	65.4	84	117.5	99.1	107.8
ACO2	95.7	98.8	100.5	108.2	91.4	106.1	90.2	87.4	101.5
ACOT1	4.5	2.2	2.1	0.2	1.2	0.3	0.7	0.5	1
ACOT11	0.6	0.5	0.1	0.8	0.7	0.8	1.4	0.9	2.2
ACOT12	0	0	0	0	0	0	0	0	0
ACOT13	14.5	17.3	18.7	7.3	8.5	12.2	9.5	12.4	9.5
ACOT2	9.8	6.8	9.3	6.4	7.6	6.7	7.3	8.3	9.7
ACOT4	0.2	0.2	0.6	0.3	0.3	0.2	0.4	0.3	0.3
ACOT6	0	0	0	0	0	0	0	0.1	0
ACOT7	43.6	48.6	48.8	10.5	21.8	17.7	14.6	16.8	18.8
ACOT8	5.8	5.1	6	5.2	5	6.4	6	6.4	6.8
ACOT9	60.3	60.5	66.6	51.4	48.9	51.3	53.7	48.3	62
ACOX1	81.3	82.5	89.3	52.2	63.5	55.9	68.4	57.8	66.6
ACOX2	0.8	0.9	0.5	0.5	0.1	0.4	0.6	1.4	0.4
ACOX3	27	26.7	26.2	23	28.1	29.5	29.8	29.8	27.1
ACOXL	0	0	0	0	0	0.1	0.1	0	0
ACP1	40.9	44.2	40.8	41.4	50.4	43.9	53.7	58	58.2
ACP2	29	29.3	31.4	69	51.1	51.2	34	35.9	35.6
ACP5	9.7	9.2	8.2	1.1	0.3	1.3	12.1	29.1	5.6
ACP6	3.8	3.9	2.6	4.7	4.4	4.4	5.8	5.1	7.5
ACPP	0	0	0.1	0	0	0	0	0	0
ACPT	0	0	0	0	0.1	0	0	0	0
ACR	0.4	0.9	0.5	1.1	1.1	0.9	0.9	0.9	0.6
ACRBP	0.1	0.2	0.4	0.7	0.8	0.9	1.1	0.8	1.2
ACRC	0.9	1	0.9	1.2	1	1	1.1	1.1	1.1
ACRV1	0.3	0.3	0.3	0	0.2	0	0.1	0.2	0.1
ACSBG1	0.6	0.3	0.2	0.1	0.2	0.1	0.3	0.2	0.2
ACSBG2	0.1	0.2	0.1	0	0.1	0.1	0	0.1	0
ACSF2	14.5	14.5	13.5	6.8	20.1	10.3	23.9	28.4	27.4
ACSF3	9.4	13.1	13.9	13.8	18.7	13.5	15.7	17.2	16.6
ACSL1	16.3	11.5	14.1	6	15.7	7.3	18.4	16.5	16
ACSL3	102.7	117.9	101.9	103.2	66.5	76.5	64.8	54.6	59
ACSL4	164.4	135.3	152.1	73.8	74.2	64.6	114.5	68.3	110.5
ACSL5	54.5	87.7	99.3	79.8	78.8	64	13.4	7.7	13.9
ACSL6	0	0	0.1	0.1	0	0.1	0	0	0
ACSM1	0	0	0.1	0	0	0	0.1	0.2	0.1
ACSM2A	0	0	0	0	0.2	0.2	0	0.1	0
ACSM2B	0.1	0.1	0	0.1	0.6	0.1	0	0	0.1
ACSM3	0.1	0.2	0.1	0	0	0.1	1.2	1.8	1.6
ACSM4	0.3	0.2	0.3	0.6	0.1	0.3	0.5	0.1	0.8
ACSM5	0.1	0	0.1	1.2	0.2	2.5	0.3	0.2	0.3
ACSM6	0	0	0	0	0.1	0	0	0	0
ACSS1	10.1	18	20.6	20.9	29.9	19.3	8.8	10.7	8.2
ACSS2	21.6	27.5	21.5	20.3	25.9	22.2	22.1	26.3	18.7
ACSS3	1.5	0.5	0.9	0.4	0.4	0.6	0.1	0.4	0.2
ACTA1	0.2	0.2	0.2	0	0.1	0.1	0.1	0	0.1
ACTA2	2326.2	495.7	830.1	10.9	4	48.9	4.5	3.1	6.7
ACTA2-AS1	2.5	0.5	1	0	0	0.2	0	0	0
ACTB	6537.5	6115.3	6291.6	4017.4	5997.9	4525.7	5149.2	5561	6022.4
ACTBL2	0	0.1	0	0	0	0	0	0	0
ACTC1	3.5	1.2	1.5	0.7	0.3	5.3	0.1	0.1	0
ACTG1	8007.6	6435.8	6317.6	5889.5	9763.1	6192.8	8837.2	9600.1	8872
ACTG1P17	0	0.1	0.1	0	0.1	0	0.1	0.1	0
ACTG1P20	0.5	0.7	1	0.7	1	0.4	0.9	0.5	0.7
ACTG1P4	0.1	0.1	0	0.1	0.2	0.1	0.2	0.1	0.1
ACTG2	85.9	16.8	33.6	0.5	0.3	9.1	0.1	0.1	0.1
ACTL10	0.6	0.4	0.5	0.4	0.4	0.4	0.4	0.5	0.5
ACTL6A	35.8	43.9	38.6	27.1	32.5	28.7	35.3	32.7	32.8
ACTL6B	0	0	0	0	0	0	0	0	0
ACTL7A	0	0	0	0	0	0	0	0	0
ACTL7B	0	0	0	0	0	0.1	0	0	0
ACTL8	0	0	0	0	0	0	0	0	0
ACTL9	0	0	0	0	0	0	0	0	0
ACTN1	1439.7	787.6	981.5	970.4	632.4	937.5	1048.8	1101.4	1027.1
ACTN1-AS1	0.1	0	0	0	0.1	0.1	0	0.1	0
ACTN2	0	0.1	0	0	0	0.1	0.6	1	0.5
ACTN3	0	0	0	0	0.2	0	0.1	0	0.1
ACTN4	849.5	752.5	755	477.1	825.5	494.3	575	506.6	633.3
ACTR10	57.6	60.7	62.6	36.8	40.6	39.9	44.5	37.7	46
ACTR1A	220.3	220.2	220.1	176.8	181.7	166.8	198.3	197	207.9
ACTR1B	43.8	55.7	52.8	59.8	62.4	63.6	48.6	49.5	52.1
ACTR2	752.6	571.1	605.2	417.9	425.8	400.9	508.3	372.3	451
ACTR3	375.9	292	315.1	164.2	208.8	164.8	214.7	158.7	208.8
ACTR3B	1.3	1.7	1.5	3.1	2.1	2.4	3.2	4	2.9
ACTR3BP2	0	0	0	0	0	0	0	0	0
ACTR3BP5	0	0	0	0	0	0	0	0	0
ACTR3C	0	0	0	1.2	0.2	0.7	0	0.1	0
ACTR5	6.8	8.5	8.4	6.2	9.2	5.7	8.5	8.1	8.8
ACTR6	8.3	9.5	9	6.9	7.1	7.1	7.5	8.6	7
ACTR8	28.2	30.7	27.6	33.5	29.9	39.5	34.8	29.6	37.5
ACTRT1	0	0	0	0	0	0	0	0	0
ACTRT2	0	0	0	0	0	0	0	0	0
ACTRT3	4.1	4.3	4.5	2.5	3.6	3.3	5	2.9	4
ACVR1	60.2	50.9	51.8	54.7	48.8	58	59.7	61	52.4
ACVR1B	13.6	12.5	12.5	33.6	19.1	29	40.2	43.4	32.5
ACVR1C	0.9	0.1	0.3	0	0	0.1	0.1	0	0
ACVR2A	8.4	7.4	6.7	6.7	8.2	7.6	8.3	8	7.2
ACVR2B	6	5.1	6.2	11.1	11.7	9.3	8.3	8.9	7.1
ACVR2B-AS1	0.1	0	0.1	0.4	0.2	0.6	0.2	0.1	0.2
ACVRL1	122.2	208	199.4	140.8	214.5	151.9	218.8	197.9	269.6
ACY1	0.1	0.1	0.1	0	0.1	0	0.1	0	0
ACY3	0	0	0	0	0	0	0	0	0
ACYP1	2	3.2	3.3	1.4	2.4	1.1	2.2	3.5	2.9
ACYP2	7.1	6.5	7.4	6.8	4.1	4.9	3.8	2.6	2.8
ADA	14.9	23.6	22.2	11.7	33.5	17	27.3	31	30.1
ADAD1	0	0	0	0	0	0	0	0	0
ADAD2	0	0	0	0	0.3	0	0.1	0	0
ADAL	4.2	4.3	4.2	2.3	3.2	1.8	2	1.3	1.7
ADAM10	201.1	195.9	199.3	207.3	178.1	172.2	192.1	131.7	162.9
ADAM11	0.7	0.5	0.4	0.1	0.3	0.3	0.6	0.9	0.5
ADAM12	57.6	11.1	21.3	2	4.3	1.5	0.6	0.2	0.9
ADAM15	398.6	676.3	536.1	127	537.2	207.9	469.8	467.6	490.7
ADAM17	57.9	61.9	56.8	61.3	60.5	65.7	84	62.2	74.9
ADAM18	0	0	0	0	0	0	0	0	0
ADAM19	329	133.2	151.2	97.6	127.9	120.9	101.8	66.8	118.6
ADAM1A	1.4	1.7	2.8	2.3	2.6	2.1	2.2	2.3	2.1
ADAM2	0	0	0	0	0	0	0	0	0
ADAM20	0	0	0	0.1	0.2	0	0	0.1	0.1
ADAM20P1	0.1	0.1	0.1	0.1	0.1	0.1	0	0.1	0.1
ADAM21	0.3	0.1	0.2	0	0	0	0	0	0.1
ADAM21P1	0	0	0	0	0	0.1	0	0	0
ADAM22	0.9	0.7	0.9	4.1	2	1.7	0.4	0.7	0.5
ADAM23	75.9	16.2	25.7	2.4	13.5	4.9	52.9	57.7	45.5
ADAM28	0	0	0.1	0	0.1	0	0.1	0.1	0
ADAM29	0.1	0.1	0	0	0	0	0	0	0
ADAM30	0	0	0	0	0	0	0	0	0
ADAM32	0.6	0.5	1	1	0.5	0.6	0.4	0.6	0.2
ADAM33	0.2	0	0	0.4	0.1	0.3	0.2	0.4	0
ADAM3A	0	0	0	0	0	0	0	0	0
ADAM5	0	0	0	0	0	0	0	0	0
ADAM6	0	0	0	0	0	0	0	0	0
ADAM7	0	0	0	0	0	0	0	0	0
ADAM8	0.4	0.3	0.3	0.2	0.2	0.2	0.3	0.2	0.2
ADAM9	742.1	397	438.7	221.6	191.7	249.1	327.2	259.4	299.7
ADAMDEC1	0.6	2	0.4	0	0	0	0	0	0
ADAMTS1	68.2	20	22.4	10.3	41.3	25.2	29.5	35.4	23.3
ADAMTS10	1.5	1.4	2.5	13.3	7	12.2	8	11.3	7.4
ADAMTS12	51.1	8.9	19.2	18.6	5.1	16.9	0	0.2	0
ADAMTS13	1	1.2	1.3	1.5	2	1.2	1.4	2.7	1.3
ADAMTS14	14.6	2.8	4.9	0.4	0.4	0.3	0	0	0
ADAMTS15	8.5	1.8	2.8	15.7	1.4	13.4	0.6	0.7	0.1
ADAMTS16	0.1	0	0	0.1	0.4	0	0.1	0.1	0
ADAMTS17	0.2	0.2	0.1	0.2	0.1	0.1	0.1	0.1	0
ADAMTS18	81.2	194.7	38.2	99.9	136.9	161.1	140.1	75.2	149.5
ADAMTS19	0	0	0.1	0	0	0	0	0	0
ADAMTS19-AS1	0	0	0	0	0	0	0	0	0
ADAMTS2	423.4	85.9	150.8	64.3	42.6	47.3	0.2	0.1	0.2
ADAMTS20	0	0	0	0	0	0	0	0	0
ADAMTS3	3.2	1.2	0.9	2.4	3.4	2	1.4	2.9	0.3
ADAMTS4	23.7	24	15.4	14.3	11.3	9.4	25.1	22.2	29
ADAMTS5	9.1	1.7	3.1	3.8	2	3.4	0	0	0
ADAMTS6	17.1	19.2	22.8	19.8	7.8	9.4	20.7	9.9	24.3
ADAMTS7	73.6	57.5	91.1	17.8	48.4	24.6	111.4	86.6	164.8
ADAMTS7P1	0.3	0.1	0.3	0.1	0.2	0	1.1	2.4	0.7
ADAMTS8	0	0	0	0	0	0	0	0	0
ADAMTS9	64.6	125	40.3	41.2	183.1	50.5	60.2	39.6	61.4
ADAMTS9-AS1	0.1	0.2	0	0	0.1	0.1	0.1	0.2	0.1
ADAMTS9-AS2	0.2	0.2	0.5	1.3	1.4	0.7	0.5	0.4	0.6
ADAMTSL1	39.5	29.6	24.2	14.8	30.6	12.8	77.8	55.7	86.3
ADAMTSL2	0	0.1	0.1	0.1	0.1	0	0	0	0
ADAMTSL3	0.9	0.4	0.4	7.6	2.5	10	0	0	0
ADAMTSL4	2.1	2	1	2.2	2	1.4	3.3	3.7	2
ADAMTSL4-AS1	0	0.1	0	0	0.1	0	0	0	0
ADAMTSL5	1.9	0.4	0.7	0.1	0.1	0.1	0	0	0
ADAP1	2	0.7	0.8	0.4	0.3	0.7	0.1	0.3	0
ADAP2	4.8	1.4	2.4	0.2	0.2	0.6	0.2	0.3	0.3
ADAR	352.5	403.9	493.8	282.4	286.2	277.6	278.2	249.8	243
ADARB1	48.9	48.2	52.9	24.4	43.6	30.9	38.5	31.3	43
ADARB2	0.1	0	0.2	0	0	0	0	0	0
ADARB2-AS1	0	0	0	0	0	0	0	0	0
ADAT1	16.7	19.1	17.2	16.7	18.2	18.1	15.3	9.6	13.7
ADAT2	6.8	8	8.6	8.6	8	9.2	11.2	8.3	12.1
ADAT3	1.1	2.3	2.2	2.3	2.6	2.5	1.1	2.2	1.8
ADCK1	5	5.3	5.4	4.5	5.7	4	3.4	3.7	5.1
ADCK2	15.2	14.1	13.1	12.2	14.7	14.1	13	14.5	12.7
ADCK3	10.6	14	15.6	50.5	28.1	44.4	10.8	12.2	12.2
ADCK4	4.1	5.7	4.8	5.9	5.9	7.2	6.9	6.5	6.8
ADCK5	4	5.3	5.9	4.8	5.6	5	5.7	5.5	6.3
ADCY1	1.1	0.6	0.6	0.7	0.6	6.6	0.6	0.5	0.8
ADCY10	0	0	0.1	0	0.2	0.1	0	0.1	0.1
ADCY10P1	0.9	0.6	0.6	0.5	0.8	0.9	1.1	0.6	1.5
ADCY2	0	0	0	0	0	0	0	0	0
ADCY3	29.7	28.6	35.8	17	29.3	19.8	32.3	33.9	29.5
ADCY4	19.6	30.4	27.6	82.8	104.9	49.7	63.5	79.7	56
ADCY5	0.1	0.2	0.3	0.4	0.2	0.2	0	0.1	0
ADCY6	77.3	38.6	48.7	44.7	41.6	44.2	41.9	40.7	39.4
ADCY7	14.6	8.1	13.4	6.5	5.9	7.8	17.4	15.7	14.4
ADCY8	0.2	0.3	0.4	0	0	0	0	0	0
ADCY9	35	34.3	44.9	39.9	28.4	33.7	21.3	18.3	20.2
ADCYAP1	0	0	0	0	0	0	0	0	0
ADCYAP1R1	0	0	0	0	0.2	0.2	0.1	0	0.2
ADD1	335.9	333.9	362.6	342.8	304.9	314.5	292.6	316.7	277.3
ADD2	0.1	0	0	2.6	0.6	0.9	0.1	0	0
ADD3	76.7	88.4	82.6	466.1	94.9	352.1	88.4	74.7	62.4
ADD3-AS1	0.1	0.1	0.2	9.8	0.5	5.4	0	0	0.1
ADGB	0	0	0	0	0	0	0	0	0
ADGRA1	0	0	0	0	0	0	0	0	0
ADGRA1-AS1	0	0	0	0	0	0	0	0	0
ADGRA2	24.6	29.6	27.7	109.4	65.3	98.7	71.8	110.6	46.2
ADGRA3	16.5	7.1	7.6	34.4	16.2	37.2	46.3	47.2	37
ADGRB1	0	0	0	0	0	0	0.1	0.2	0.1
ADGRB2	2.9	0.6	1	0.5	0.4	0.5	1.9	3.3	0.8
ADGRB3	0	0	0.1	0	0	0.1	0	0	0
ADGRD1	0	0	0	0.2	0	0.4	0	0	0
ADGRE1	0.1	0	0	0	0	0	0	0	0
ADGRE2	0.5	0.3	0.3	0.7	0.1	0.2	0	0.1	0.1
ADGRE3	0	0	0	0	0	0	0	0	0
ADGRE4P	0	0	0	0	0	0	0	0	0
ADGRE5	227.3	46.6	76.8	38.8	40.5	39.9	18.6	21.1	18.8
ADGRF1	0	0	0.1	0	0	0	0	0	0
ADGRF2	0	0	0	0	0	0	0	0	0
ADGRF3	0.4	0.5	0.4	0.2	0.4	0.2	0.2	0.3	0.2
ADGRF4	0	0	0	0	0	0	0	0	0
ADGRF5	542.4	637.7	795.9	190.3	421.8	215.2	47.5	5.4	71.2
ADGRG1	94.1	185.4	143.3	9.4	114.1	33.4	92.4	67	128.3
ADGRG2	0.2	0.2	0.1	0.3	0.3	0.2	0.2	0.1	0.1
ADGRG3	0	0	0	6	0.8	0.4	0	0	0
ADGRG4	0.6	0.6	2.2	0.1	0.3	0	0	0	0.1
ADGRG5	0	0	0	0	0	0	0	0	0
ADGRG6	78.9	128.6	102.8	4	93.7	22.2	219.6	206.5	132.7
ADGRG7	0	0	0	0	0	0	0	0	0
ADGRL1	9.4	4.3	4.6	32.2	11.1	37.7	11.3	18.4	9.2
ADGRL2	178.9	248.6	213.9	46.3	190.4	86.1	111.1	68.2	108.9
ADGRL3	0.7	0.1	0.2	0.2	0.1	0.2	0	0	0
ADGRL3-AS1	0	0	0	0	0	0	0	0	0
ADGRL4	240.8	331.4	374.3	132.8	368.8	176.3	241.5	181.6	212
ADGRV1	0	0	0	0	0.1	0.1	0.2	0.2	0.1
ADH1A	0	0	0	0	0	0	0	0	0
ADH1B	0	0	0	0.1	0	0	0	0	0
ADH1C	0	0	0	0	0	0	0	0	0
ADH4	0	0	0	0	0	0	0	0	0
ADH5	116.1	90.1	88.4	54.8	78.1	65.6	77.9	89.3	72.8
ADH6	0.1	0	0	0	0.1	0	0	0	0
ADH7	0.1	0	0	0	0	0	0	0	0
ADHFE1	1.7	2.2	3.1	3.6	2.8	4.5	2.1	2.4	2.2
ADI1	65.7	68.3	61.6	95.8	53.5	99.8	59.3	66.5	55.8
ADIG	0	0	0	0	0	0	0	0	0
ADIPOQ	0	0	0	0	0	0	0	0	0
ADIPOQ-AS1	0	0	0	0	0	0	0	0.1	0
ADIPOR1	93.2	110.8	120.8	127.3	96.1	109.4	77.4	63.6	75.1
ADIPOR2	80.8	89.4	77.5	81.5	77	80.1	75.1	71.1	63.8
ADIRF	5.3	7.6	4.2	7.4	8.3	16	15.1	15.2	24.8
ADK	38.9	36.4	35.9	12.1	18.9	13.7	32.3	23.4	33.2
ADM	48.3	33.5	28.2	175.8	38.4	76.7	28.2	27.2	33.8
ADM2	4	1.1	1.4	11.6	4.1	5.7	0.9	1.7	0.2
ADM5	0.6	1	1.1	0.2	8.2	0.4	1	1.5	1.1
ADNP	70.3	78.7	76.9	90.4	86.9	89.1	95.1	94.4	83.3
ADNP-AS1	0.7	1.2	1.1	1.3	0.5	1.4	0.8	1	1
ADNP2	20.9	22.5	23.6	22.7	19.5	24.9	24.7	20.1	22.9
ADO	21.6	21.5	21.7	18	21.5	19.4	19.1	14.1	16.4
ADORA1	0	0	0	0	0.1	0	0	0	0
ADORA2A	0	0	0	0	0	0	0	0	0
ADORA2A-AS1	0.1	0	0.1	0.1	0	0	0.5	0.2	0.1
ADORA2B	7.7	4.7	4.6	2.2	3.5	1.2	7.7	6.2	5.9
ADORA3	0.1	0.2	0.1	0	0.1	0	0	0	0
ADPGK	30.8	33.9	30	29.7	26.5	24.8	25.1	22.8	23.5
ADPGK-AS1	0.1	0	0.1	0	0.2	0.1	0.1	0.1	0
ADPRH	14.9	20.8	25.9	16.7	22.3	16	9	7	9.2
ADPRHL1	0.8	1.8	1.4	0.3	1	0.4	0.3	0.2	0.1
ADPRHL2	16.9	19.1	21.5	16.6	16.1	16.8	14.9	17.5	17.4
ADPRM	3.4	3.6	4.8	4.1	3	4.1	5.8	5.1	5.6
ADRA1A	0	0	0	0	0	0	0	0	0
ADRA1B	0.2	0	0.1	0.7	0.2	0.2	0	0	0
ADRA1D	2.7	1.3	1	1.2	2.1	3.8	0.8	2.5	0.3
ADRA2A	0.1	0	0.1	0.1	0	0	0	0	0
ADRA2B	0	0	0	0	0	0	0	0	0
ADRA2C	0.5	0.1	0.1	0.1	0.2	0	0	0	0
ADRB1	0.1	0.3	0	23	2.3	17.2	0.1	0	0.2
ADRB2	2.8	3.6	3.4	8.1	4.3	8.9	1.7	1.2	2.4
ADRB3	0	0	0	0	0	0	0	0.1	0
ADRBK1	56.3	74.5	74.1	62.1	79.6	55.6	65.3	70.6	68
ADRBK2	4.7	1	3.1	1.4	2.7	2.2	3.9	1.9	3.4
ADRM1	111.9	127.1	115.6	80.5	119.1	84.9	103	109.2	118.3
ADSL	33.7	42.2	36.3	36.2	40	38.3	41.3	43.2	53.8
ADSS	110.4	159	141.8	111.1	121.2	119.9	183.6	115.9	196.7
ADSSL1	0.5	0.5	0.5	0.4	0.8	0.6	0.9	1.1	0.6
ADTRP	3	1.7	1.6	0.1	1.1	0.6	16	13.4	19.9
AEBP1	111.7	35.2	39.4	186.7	43.5	97.3	150.3	172.2	160.5
AEBP2	27.1	27.9	27	53.9	29.4	50.4	26.6	23.3	23.6
AEN	32.4	34.9	36.7	15.2	16	15.6	26.9	22.1	31.3
AES	102.1	120	124.8	122.8	128.6	124.8	141.2	177.1	155.9
AFAP1	146.1	80.9	95	82.2	76.4	77.5	132.5	109.6	129.3
AFAP1-AS1	0.3	0.1	0.2	0.2	0.4	0.2	0.4	0.2	0.2
AFAP1L1	152.2	252.2	269.4	390.4	212.3	287.7	91.2	71	106.5
AFAP1L2	10.1	4.2	4.1	0.5	13.8	4.2	1.6	2.9	0.2
AFF1	88.2	100.5	115.4	78.8	99.9	93.2	103.9	81.5	85.4
AFF2	0.2	0.1	0.1	0.2	0.6	0.2	0.4	0.4	0.1
AFF3	5.4	1.6	2.2	0.4	0.1	1.2	3.5	8.2	0.5
AFF4	176.4	106	121.8	109.9	78.8	100.9	114.6	80.4	110.3
AFG3L1P	3.8	5.7	6.4	5.6	5.1	4.3	4.3	4.5	5.6
AFG3L2	42.1	44.2	40.6	45.2	46.8	40.6	37.6	37.1	38.5
AFM	0	0	0	0	0	0	0	0	0
AFMID	10.1	10.5	13	24.9	14.6	24.9	15.1	16.1	15.4
AFP	0.9	0.2	0.3	0.1	0.4	0.1	0	0	0
AFTPH	27.6	29.6	31.1	29.1	28.4	26.1	27.8	23.6	23
AGA	17.8	24.8	23.6	24.3	17.9	23.3	14	12.6	11.9
AGAP1	18.9	18.4	21.6	10.2	30.5	15.3	15.4	13.9	16.8
AGAP1-IT1	0.1	0.1	0	0	0.1	0.2	0	0	0.1
AGAP11	0.5	0.3	0.2	0.3	0.3	0.3	0.5	0.3	0.6
AGAP2	0.2	0.1	0.3	0.2	0.2	0.1	0.2	0.1	0
AGAP2-AS1	0.6	1.4	1.1	1.6	1.3	1.9	1.4	3.2	1.4
AGAP3	34.3	43.8	37.1	61.9	72	71.8	62.5	78.1	72.1
AGAP4	0.3	0.2	0.5	0.4	0.9	0.8	0.5	0.4	0.6
AGAP5	0.2	0.2	0.2	0.4	0.1	0.3	0.3	0.2	0.2
AGAP6	3.8	5.1	4.7	2.9	5.4	2.9	3.5	4.1	4.9
AGAP7P	0.2	0.1	0.1	0.1	0	0.2	0.4	0.1	0.4
AGAP9	0	0.2	0.1	0.1	0.1	0.1	0.1	0.1	0.1
AGBL1	0	0	0	0	0	0	0	0	0
AGBL1-AS1	0	0	0	0	0	0	0	0	0
AGBL2	0.1	0.1	0.2	0	0	0	0	0.1	0.1
AGBL3	0.5	1	1.1	0.8	1.2	0.8	0.8	0.6	0.7
AGBL4	0	0	0.1	0.1	0.1	0.1	0	0	0
AGBL4-IT1	0	0	0	0	0	0	0	0	0
AGBL5	16.9	20.3	21.2	26.1	26.2	27.9	38.6	38.6	37.6
AGBL5-AS1	0	0	0	0	0.1	0	0.1	0	0
AGER	0.7	0.6	0.7	1	2.3	0.9	1	1	1
AGFG1	36.7	46.1	45	41.2	43.7	47	50.2	39.4	47.3
AGFG2	17.8	30.7	33.2	61.6	55.8	49.9	30.3	31.8	31.4
AGGF1	35.6	43.2	41.1	31.7	38.3	39.1	36.1	27.8	35.4
AGK	16.4	18.9	17.2	16.2	19.3	17.4	20.4	18.6	20
AGL	29.1	25.6	30.5	20.1	23.6	19.6	20.7	14	18.4
AGMAT	1.2	1.6	0.9	0.6	0.5	0.7	1.6	1.3	1.3
AGMO	0.5	1.1	0.4	4.2	0.6	1	1	1.7	0.2
AGO1	42.6	51.3	44.8	60.7	54.7	62.7	59.5	53.7	56.2
AGO2	18.9	17.9	19.1	22.8	22	25.3	22.4	16.4	22.7
AGO3	7.7	7.6	7.9	13	8.8	10.2	9.7	5.9	10
AGO4	18.9	24.8	24.8	35.8	33.5	34	21.6	18.6	21.8
AGPAT1	8.1	7	6.8	6.5	7.9	6.6	8.2	8.4	6.2
AGPAT2	11.1	11.8	11.4	11.2	15	12.9	11	16.9	11.4
AGPAT3	120.5	140.7	130.8	174.3	132.9	142.9	129.5	131.9	136.8
AGPAT4	15.3	15.5	14	25.9	22.9	22.5	16.8	18.7	16.1
AGPAT4-IT1	0.2	0.3	0.3	0.3	0.2	0.2	0.3	0.2	0.2
AGPAT5	62.4	98.6	90.2	90.1	115.1	93.7	88.7	69.2	78.9
AGPS	78.4	105.2	106.4	106.4	70.5	106.3	75.4	56.9	75.9
AGR2	0	0	0	0	0	0	0	0	0
AGR3	0	0	0	0	0	0	0	0	0
AGRN	260.9	248.3	342.7	147	196.7	205.1	253.3	268.2	257.2
AGRP	0.1	0.1	0	0	0.1	0.1	0	0	0
AGT	0.6	0.4	0.3	0	0	0.1	0	0	0
AGTPBP1	27.6	25.6	23.2	23.2	20	23.4	24.8	17.6	20.3
AGTR1	1.3	0.2	0.8	0.1	0.1	0.7	0	0	0
AGTR2	0	0	0	0	0	0	0	0	0
AGTRAP	12.8	17.2	17.1	15.8	13.7	15.5	16.7	18	19.6
AGXT	0	0	0	0	0	0	0	0	0
AGXT2	0	0	0	0	0	0	0	0	0
AHCTF1	31	37.9	35.4	32.8	32.6	30.8	28.8	23.1	24.9
AHCTF1P1	0.6	0.4	0.4	0.3	0.3	0.6	0.6	0.6	0.7
AHCY	63.2	61.1	60	48	69	61.2	87.1	99.9	106.5
AHCYL1	124	124.1	123.9	119.4	154.5	138.3	154.7	140.6	139.4
AHCYL2	15.9	17	17.2	21.1	24.7	24.3	22.8	16.2	21.1
AHDC1	23.8	17.8	22.9	32.1	25	35.6	26	27.4	28.1
AHI1	11.2	8.9	11.3	14.4	10.4	15.4	12.8	12.9	11.1
AHNAK	886	987.4	777.5	642.4	887.4	622.2	797.6	759.2	863.8
AHNAK2	53.3	38.1	37.1	10.1	18.9	22.6	128.7	111.6	134.6
AHR	69.3	80.1	67.5	96.2	98.9	76.5	42.3	30.9	33.8
AHRR	26.7	22.1	27.3	5	18.3	2.8	6.1	2.3	10.3
AHSA1	58.1	61	57.3	48.3	60.8	47.7	49.6	43.9	53.7
AHSA2	20.1	17.9	22.6	22	33.4	20.9	27.7	26.8	27.7
AHSG	0	0	0	0	0	0	0	0	0
AHSP	0	0	0	0	0	0	0	0	0
AICDA	0	0	0	0	0	0	0	0	0
AIDA	25.8	27.4	26.5	19.2	21.1	22.3	20.6	15.3	18.7
AIF1	0.1	0.1	0	0	0	0.1	0	0.1	0
AIF1L	8	15.9	14.3	0.3	46	7.9	13.4	18.1	8.9
AIFM1	33	36.9	29.9	21.8	30.4	24.6	30.8	36.2	29.5
AIFM2	8.5	7.5	6.6	2.4	5.3	2.4	4.4	3.6	6.2
AIFM3	0.1	0.4	0.2	0.1	0.3	0.1	0.1	0.3	0.1
AIG1	17.8	14.2	17.4	14	10.5	13.9	13	12.4	12
AIM1	76.3	142.7	136.1	12.7	90.6	11.1	51.6	44	44.4
AIM1L	0	0	0	0.1	0	0.1	0	0	0
AIM2	0	0	0	0	0	0	0	0	0
AIMP1	22.5	32.2	24.5	21.7	23.1	20.2	27.3	25.5	26.1
AIMP2	5.1	7.4	5.5	4.9	5.7	4.6	4.5	4.1	6
AIP	13.2	16.6	13.8	18.4	19.6	19	19.9	23.2	19.7
AIPL1	0	0	0	0	0	0	0	0	0
AIRE	0	0.1	0	0	0	0	0	0	0
AIRN	0	0	0	0	0	0	0	0	0
AJAP1	15.2	2.9	5.7	0.4	0.7	0.4	0.1	0	0
AJUBA	36.1	48.5	54.7	52.3	49.9	56.3	40.1	37	47.8
AK1	45.2	48.8	52.8	27	37.2	31.9	50.3	56.8	66
AK2	54	62.8	56.9	54.6	54.1	52.2	56.1	54.3	48.6
AK3	45.1	48.5	42.9	52.4	49.1	75.3	63.8	65.5	48.5
AK4	30.8	9.9	11.5	20.8	5.5	26.3	2.3	2.2	2.2
AK5	32.7	20.7	11.8	28.7	12.7	29.6	5.6	3.4	7.3
AK6	11.9	12.8	12.8	10.6	8.7	11	9.6	9.6	9.1
AK7	0.2	1.4	0.8	0.2	1.3	0.6	0.6	0.3	0.5
AK8	0.1	0.3	0	0.1	0.2	0.1	0.1	0.5	0.1
AK9	2.7	3.7	3	3.4	3.5	3.5	4.3	3.2	3.1
AKAP1	21.6	24.4	21.2	25.9	24.9	24.2	23.5	19.7	23.1
AKAP10	23	24.8	24.8	21.8	19.7	20.2	19.6	15.8	16.7
AKAP11	64.3	55.5	60	54.9	45.4	54.2	42.6	29.2	39
AKAP12	673	429.7	519.3	1028	357	709.5	179.2	117.9	186.9
AKAP13	62.6	73.1	60.4	48.1	91.8	54.7	87	77.9	87
AKAP14	0	0	0.1	0	0	0	0	0.1	0
AKAP17A	0.6	0.9	0.7	1	1	0.7	0.8	0.8	0.6
AKAP2	0.2	0.3	0.5	0.2	0.1	0.6	0.2	0.1	0.2
AKAP3	1.2	1	2.5	0.8	0.5	0.7	0.3	0.1	0.3
AKAP4	0	0	0	0	0	0	0	0	0
AKAP5	2.4	0.7	1.6	0.1	1	0.3	0.8	0.8	0.6
AKAP6	19.1	3.8	6.3	0.3	0.7	0.9	0.2	0.3	0.1
AKAP7	3.9	4.6	4.5	1.5	4.9	2	3.2	2.6	2.6
AKAP8	31.8	37.6	36.2	28.5	36.9	29.4	28.5	27.8	29.9
AKAP8L	31.5	31.3	35.3	30.3	35.2	35.5	36.9	43.5	36
AKAP9	93	81.2	81.8	85.4	76.6	80.5	73.6	76.5	65.3
AKIP1	21	27.1	26.5	15.4	17	15.5	18	16.8	19.7
AKIRIN1	87.4	56.6	67.8	62.9	49.4	61	60.3	49.8	54.7
AKIRIN2	30.8	31.3	31	34.5	29.8	32.3	24.8	23.4	28
AKNA	10.7	12.2	15.9	1.6	10.5	2.4	13.8	14.4	13.4
AKNAD1	0	0	0	0.1	0.1	0.1	0.1	0.1	0.1
AKR1A1	57.1	71.7	66.2	105.4	84.7	97.4	69.6	73.7	73.7
AKR1B1	52	62.8	60.1	26	43.3	41	76.3	85.3	84.5
AKR1B10	0.1	0	0.1	0	0	0	0.1	0	0.2
AKR1B15	0	0	0	0	0	0	0	0	0
AKR1C1	0.2	0.2	0.3	14.3	2	8.7	0.6	0.2	0.8
AKR1C2	0.5	0.2	0.3	20.9	0.8	38.7	0.6	0.1	1.1
AKR1C3	15.6	22.7	21.3	94.3	32.8	83.4	17.2	10.6	18.1
AKR1C4	0	0	0.1	0	0	0	0	0	0
AKR1C6P	0	0.1	0	0	0	0	0	0	0
AKR1C8P	0	0	0.1	0	0	0.1	0	0	0
AKR1D1	0	0	0	0	0	0	0	0	0
AKR1E2	3.7	4.7	7.8	2.6	4.5	1.5	3.1	2.4	2.5
AKR7A2	21.8	29.4	30.4	24.3	38.4	29.1	27.1	33.4	31.9
AKR7A2P1	0	0	0.1	0.1	0.2	0.1	0	0.1	0.1
AKR7A3	0.1	0.2	0.1	0	0.2	0.2	0.1	0.1	0.1
AKR7L	0.1	0.2	0.1	0	0.1	0.1	0	0.1	0
AKT1	161.5	180.8	184.5	115.3	169.4	132.4	155	161.1	164.9
AKT1S1	23.9	26.5	23.8	23.9	26.7	24	26.7	27.3	35.3
AKT2	36.6	25.1	27.1	38.5	31.1	35.7	25.5	28.8	22.9
AKT3	101.1	106.4	105.8	102	139.1	107.3	115.7	90.1	100.1
AKTIP	16.7	20	20.6	12.1	18.3	15.8	13.9	9.7	10.1
ALAD	35.1	34.7	37.3	15.2	28.4	20.1	29	27.1	32.3
ALAS1	54.1	69.3	62.3	49.7	56.2	52.2	53.7	55.1	58.5
ALAS2	0	0	0	0	0	0	0	0	0
ALB	0	0	0	0	0	0	0	0	0
ALCAM	136	77.3	70.5	56.6	85.8	84	96.2	72.7	81.2
ALDH16A1	20.6	30.5	30.4	23.5	30.8	23.2	22.4	23.8	28.3
ALDH18A1	77.6	61.3	54.8	90.9	68.4	83.4	86.6	75.3	85.8
ALDH1A1	44.7	119.5	47.1	1670.6	192.3	1752.7	276.9	45	390.6
ALDH1A2	1.1	4.3	0.1	58	17.8	23.2	37.8	82.5	0.5
ALDH1A3	30.5	31.9	17	25.9	29	44.5	32.8	21.3	34.9
ALDH1B1	24.9	21.6	19.4	11.7	20.1	15.6	19.7	12.9	25.2
ALDH1L1	0	0	0	0.5	0	1.2	0	0	0
ALDH1L1-AS1	0	0	0	0	0.1	0.3	0	0	0
ALDH1L1-AS2	0	0	0	0	0	0	0	0	0
ALDH1L2	47.9	11.5	14.6	4.9	5.8	4.9	3	5.6	0.7
ALDH2	20.3	30.1	22.8	128.8	55.3	94.8	93.7	162.8	68.9
ALDH3A1	0.1	0	0.1	0.6	0.2	0.2	0.4	0.3	0.4
ALDH3A2	34.9	39.2	47.4	252	39.2	127	42.8	35.3	47.4
ALDH3B1	10.2	2.6	5.1	1.7	2.3	1.7	0.3	1.2	0.6
ALDH3B2	0	0	0	0	0	0	0	0	0
ALDH4A1	25.9	31.2	31.2	13.2	18.9	15.5	19.6	20.3	25.1
ALDH5A1	4.8	1.4	1.8	3.7	3.4	3.2	0.6	1.7	0.5
ALDH6A1	10.7	12.6	10.3	22.3	21.9	28.5	21.9	19.9	14.6
ALDH7A1	42.3	58.3	40.3	20.8	33.8	22.2	48.1	49.7	47.1
ALDH8A1	0.2	0.1	0.2	0.1	0	0.1	0.1	0.2	0.1
ALDH9A1	53.6	51.9	50.9	44.5	59.3	47.5	48.4	48	45.3
ALDOA	437.1	434	426.6	311.2	322.1	332.9	379.3	373.2	455.7
ALDOB	0	0	0	0.1	0	0.1	0	0	0
ALDOC	4.5	7	6.6	4.4	5.8	4.6	6.4	6	5.5
ALG1	20.3	21.9	19.5	17.2	20.4	16.6	19.3	16.1	19.4
ALG10	3.5	5.5	5.1	3.7	3.7	4.5	3.5	1.5	2.8
ALG10B	4.4	6.4	5.9	7.5	6.4	8.2	6	3.6	3.9
ALG11	5.4	4.7	5	6.3	3.9	4.3	3.8	3.2	3.7
ALG12	15.9	15.6	13.9	23.7	20.8	24.2	21.3	21	20.7
ALG13	13.7	13.3	13.7	18.5	15.9	15.1	15.2	16.4	16
ALG14	6.5	5.1	5.1	5.3	4.6	5.3	4	4.6	3.1
ALG1L	0.1	0	0.1	0	0.1	0.1	0	0	0
ALG1L2	0	0	0	0	0	0	0	0	0
ALG1L9P	0.1	0.1	0.1	0.1	0.1	0.2	0.1	0.1	0
ALG2	23.8	20.9	24.2	29.2	24.6	28	24.3	20.3	22.6
ALG3	13.1	16	16.7	16.4	21.3	18.9	16.5	21.4	19.7
ALG5	38.5	42.4	35.5	39.5	45.9	38.3	36.9	34.7	29.1
ALG6	9.3	13.4	14.5	11	15.6	15.3	15.9	13	12.8
ALG8	19.6	21.1	22	16.6	20.2	21.6	26	22.4	23
ALG9	17.5	15.9	17.3	15.4	13.7	18.7	17.5	13.9	15.7
ALK	0	0	0	0	0	0	0	0	0
ALKBH1	9.6	12	12	8.6	11.1	9.8	10.1	9.5	10.1
ALKBH2	2.7	3.4	3.2	1.6	5	3.1	3.5	4.7	4.8
ALKBH3	14.7	20.3	15.7	14	13.5	15.3	17.4	17.7	18.5
ALKBH3-AS1	0.2	0.3	0.2	0.1	0.1	0.1	0.1	0.1	0.3
ALKBH4	5	5	5	5.6	6.8	7.2	5.9	7.9	6.6
ALKBH5	90.5	103.9	97.8	96.5	108.4	87.2	95.2	92.2	96.7
ALKBH6	5.3	5	6.3	3.5	4.1	4	4.7	5	5.7
ALKBH7	11.2	14.2	13.3	15.2	22.3	21.7	15.3	23	16.8
ALKBH8	12.3	11.1	10.5	7.4	6.5	8	9.8	7.3	10.1
ALLC	0	0	0	0	0	0	0	0	0
ALMS1	17.7	17.8	17	11.8	18.8	12.1	17.9	12.3	16.5
ALMS1-IT1	0.1	0.1	0.1	0.1	0.1	0	0.1	0.3	0.1
ALMS1P	0.1	0	0	0	0	0.2	0	0	0
ALOX12	0.4	0.8	1.2	1.6	0.8	1.6	1.3	1	1.4
ALOX12-AS1	0.7	0.5	0.7	1.1	0.5	0.7	0.6	1	1.2
ALOX12B	0	0	0	0.3	0.1	0.1	0	0	0
ALOX12P2	0	0	0	0	0.1	0.1	0	0	0
ALOX15	0	0	0	0	0	0	0	0	0
ALOX15B	0	0	0	0	0	0	0	0	0
ALOX15P1	0	0	0	0	0	0	0	0	0.1
ALOX5	0	0.2	0	0	0	0	0	0	0.1
ALOX5AP	0	0.1	0.1	0	0	0	0.1	0.1	0.1
ALOXE3	0.1	0	0	0	0	0	0	0	0
ALPI	0	0	0	0	0	0	0	0	0
ALPK1	9.3	13.8	16.3	0.6	7.8	2.1	6.3	7.5	5.2
ALPK2	2.8	0.7	1.3	3.1	0.5	0.3	0	0	0
ALPK3	43	65.3	72.8	241	68.5	209.4	65.7	57.8	72.4
ALPL	12.1	2	4.7	1.7	0.5	0.3	0	0	0
ALPP	0	0	0	0	0	0	0	0	0
ALPPL2	0	0	0	0	0	0	0	0	0
ALS2	44.9	41.6	38.2	22.2	35.8	27.3	40.1	33	37.6
ALS2CL	6.5	5.5	8.8	5.5	6.5	4.1	8.2	8.9	8.8
ALS2CR11	4.1	1.1	1.6	0.2	0.3	0.1	0.6	0.1	0.6
ALS2CR12	0.3	0.3	0.7	0.6	0.5	0.2	0.4	0.2	0.5
ALX1	2.7	0.3	1	0	0.2	0.2	6.2	13.8	1.2
ALX3	1.1	1.1	0.8	1.2	1.1	1.3	0.9	1	1
ALX4	0.2	0.1	0.1	0.4	0	0.1	0	0.1	0
ALYREF	76.9	107.5	97.8	49	71.6	58.2	66.8	73.3	68.3
AMACR	0.5	0.5	0.4	0.8	0.5	0.3	0.6	0.3	0.7
AMBN	0	0	0	0	0	0	0	0	0
AMBP	0.1	0	0	0	0.1	0	0	0	0
AMBRA1	27.5	30.3	31.6	26.1	35.3	29.1	33.1	33.6	35.8
AMD1	93.3	68	60.9	101.3	135	107.3	67.6	48.3	60
AMDHD1	0.2	0.2	0.1	0	0	0	0.1	0	0.1
AMDHD2	12.8	13.4	15.1	9.5	13.9	12.2	10.8	13.6	13.2
AMELX	0	0	0	0	0	0	0	0	0
AMELY	0	0	0	0	0	0	0	0	0
AMER1	2.5	3	2.6	5.4	5.1	4.2	3.7	4.1	2.6
AMER2	0	0	0	0	0	0	0	0	0
AMER3	0	0	0	0	0	0	0	0	0
AMFR	95.2	93.8	103	123.1	104.2	129.6	89.7	88.9	84
AMH	0.1	0.2	0.3	0.6	0.4	0.5	0.2	0.2	0.2
AMHR2	0	0	0	0	0	0	0	0	0
AMICA1	0	0.1	0	0	0	0.1	0.1	0.4	0
AMIGO1	1.1	0.4	0.7	2	2.2	2.9	1.1	0.6	1
AMIGO2	15.9	7.5	10.6	12.9	12.1	10.1	37.9	27.8	42
AMIGO3	1.6	1.9	1.9	2.4	2	1.8	2.4	2.7	2.3
AMMECR1	16.2	15.5	12.9	12.1	13.9	9.5	13.3	10.1	12.2
AMMECR1L	40.2	39	37.4	38.4	37.3	36.7	36.7	32	35.9
AMN	0.1	0	0	0.1	0	0.1	0	0	0
AMN1	8.8	11	13.1	10.3	11	9.4	13.5	10.9	13.2
AMOT	0.8	0.8	1.2	5.6	4.3	3.7	1.6	2	1.4
AMOTL1	146.2	87.9	113.1	86.4	86.9	92.5	85.6	61.8	80.7
AMOTL2	132.3	104.5	113.9	97	120.1	112.8	85.8	72.3	103.3
AMPD1	0	0	0	0	0	0	0	0	0
AMPD2	43.8	31.8	29.9	28.5	34.2	30.9	45	52.6	48
AMPD3	10.8	6.4	14.2	5	3.6	4	3.4	1.8	2.7
AMPH	0.1	0	0	0	0.3	0.3	4.4	5.7	2
AMT	2.2	2.3	2.7	2.7	3.5	2	3.5	3.9	4.2
AMTN	0	0	0	0	0	0	0.1	0	0.2
AMY1A	0	0	0	0	0	0	0	0	0
AMY1B	0	0	0	0	0	0	0	0	0
AMY1C	0	0	0	0	0	0	0	0	0
AMY2A	0	0	0	0	0	0	0	0	0
AMY2B	0.7	1	0.8	0.8	0.8	0.7	0.8	0.9	0.6
AMZ1	1	0.3	0.2	0.1	0.1	0.2	0.1	0	0
AMZ2	47.6	66.8	61.5	29.8	40.5	32.3	53	51.9	59.7
AMZ2P1	2.8	2.9	3.5	1.9	3.3	3.7	7.5	5.3	9.2
ANAPC1	20.4	25.3	25.3	20.1	21.2	21.6	24.2	16.7	23.2
ANAPC10	3.1	4.6	4.3	3.4	2.7	3.5	3.1	3	3.1
ANAPC11	38.6	41.7	39.1	23.8	47.1	30.7	39.8	59.4	55.7
ANAPC13	37.6	40.9	46.9	57.5	35.4	47.5	50.9	46.3	54.2
ANAPC15	2.9	4.6	3.6	2.5	2.3	2.5	2.9	3.4	3.3
ANAPC16	19	22.4	25	30.8	23.1	31.3	26.1	30.2	25.1
ANAPC1P1	0	0.2	0	0.1	0.1	0.2	0.1	0.3	0.1
ANAPC2	30.9	36.2	37.2	33.9	43.2	32.4	37.6	38.7	44.7
ANAPC4	21.7	25.1	24	24.1	17.7	29.1	20.6	17.8	16.6
ANAPC5	94.2	117.7	108.4	100.8	96.7	98.7	104.7	113.3	115.6
ANAPC7	37.9	51.1	47.7	38.3	41.1	39	49.6	44.8	50.8
ANG	0.4	0.5	0.6	1.8	0.9	1.8	0.8	0.7	1
ANGEL1	15.4	20.9	26.3	14.5	27.9	17.5	25.7	19.3	24.5
ANGEL2	25.3	30.1	31.1	24.6	25.7	27.3	31	23.3	24.8
ANGPT1	5.3	1.2	1.8	0.4	0.8	1.3	1.1	0.9	1
ANGPT2	786.6	1096.9	1732.1	1857.2	535.4	932.4	77.1	66.1	59.9
ANGPT4	0	0	0	0	0	0	0	0	0
ANGPTL1	0.3	0.2	0.1	0	0.1	0.1	0.1	0.1	0
ANGPTL2	19.5	30.2	31.3	27.5	69	47	30	25.9	39.2
ANGPTL3	0.1	0	0	0	0.1	0.1	0	0	0
ANGPTL4	8.4	5.7	5.5	0.4	2.1	2.4	8.9	10.9	10.1
ANGPTL5	0	0	0	0	0.4	0	0	0.1	0
ANGPTL6	0	0	0.1	0	0.2	0.1	0.1	0.1	0.1
ANGPTL7	0	0	0	0	0	0	0	0	0
ANGPTL8	0	0.1	0	0.1	0	0.1	0	0	0.1
ANHX	0	0	0	0	0	0	0	0	0
ANK1	19.7	5.6	7.4	3.7	4.8	7.4	2.7	3.2	2.8
ANK2	9.8	3.4	5.4	49.7	7.1	26.5	1.1	1.4	0.1
ANK3	15.2	3.8	5.7	0.6	1.2	1.2	9.2	6	6.1
ANKAR	0.9	1.2	1.2	1.4	0.5	0.7	0.9	1.1	0.7
ANKDD1A	2.6	1.9	2.5	3.7	3.7	3.2	2.5	3.7	2.2
ANKDD1B	0.1	0.2	0.1	0.2	0.1	0.1	0.1	0.3	0.1
ANKEF1	5.5	7.1	7.6	2	7	1.7	7.6	5	7.1
ANKFN1	0	0	0	0	0	0	0.1	0.1	0
ANKFY1	107.6	104	119.2	81.4	81	77.1	89.1	75.8	81.4
ANKH	32.5	19.2	25.6	93.5	21.4	70	17.7	18.8	17.5
ANKHD1	1.4	2.1	1.5	1.6	2.1	2.4	2.2	2.5	1.9
ANKHD1-EIF4EBP3	0.1	0.1	0	0	0	0.1	0	0.1	0
ANKIB1	93.9	74	90.9	60.6	56.7	61.1	70.9	46.4	59.1
ANKK1	0	0	0	0	0	0	0	0	0
ANKLE1	0.4	0.6	0.5	0.4	1.8	1	1.4	1.8	1.2
ANKLE2	99.6	93.4	95.3	88.2	95.4	77.5	87.7	79.4	89.3
ANKMY1	1.6	1.9	1.7	2.7	2.6	1.9	1.6	1.4	1.7
ANKMY2	20.9	17.9	16.1	11.5	13.2	11.2	15	14.5	13.6
ANKRA2	10.1	9	11.5	7.5	8.7	9.3	10.3	8.1	9
ANKRD1	242.7	212	309.2	171.5	169.5	518.5	332.8	210.9	364.7
ANKRD10	22.2	26.5	34.2	31.5	53.2	30.9	24.3	25.5	26.9
ANKRD11	124.3	133.2	136.5	105.2	122.1	94.1	109.4	113.5	119.7
ANKRD12	76	69.4	71.4	67.2	74.6	69.4	58.3	76.4	50
ANKRD13A	48.8	45.5	48.5	57.7	56.1	59.6	36.9	34.6	31.4
ANKRD13B	9.7	14	11.1	12.2	22.1	15.2	30	33.2	34.3
ANKRD13C	20.7	19.8	20.7	16.5	16.7	16.2	15.3	14.2	15.1
ANKRD13D	16.2	15.9	17.6	11.1	15.1	10.3	11.7	15.6	12.9
ANKRD16	2.7	4.7	3.5	4.4	5.8	5.1	3.8	5.5	3.9
ANKRD17	132.2	127.2	126.9	161.4	131	148.6	136	109.6	125.9
ANKRD18A	0	0	0	0	0	0	0.1	0	0
ANKRD18B	1.2	1	0.4	0.1	1	0.6	7.1	9.8	6.6
ANKRD18DP	0	0	0	0	0	0	0	0	0
ANKRD19P	0.6	0.3	0.8	0.3	0.3	0.2	0.2	0.4	0.3
ANKRD2	0.5	0.4	1	0.1	0.2	0.2	0.8	2	0.3
ANKRD20A1	0	0	0	0	0	0	0	0	0
ANKRD20A11P	0	0	0	0	0	0	0	0	0
ANKRD20A12P	0.1	0.2	0.3	0	0.4	0	0	0	0
ANKRD20A19P	0	0	0.1	0	0.1	0	0	0	0
ANKRD20A2	0	0	0	0	0	0	0	0	0
ANKRD20A3	0	0	0	0	0	0	0	0	0
ANKRD20A4	0	0	0	0.3	0	0.2	0	0	0
ANKRD20A5P	1.2	0.3	0.4	0	0.1	0	0	0	0
ANKRD20A8P	0	0	0	0	0	0	0	0	0
ANKRD20A9P	0	0	0	0	0	0.1	0	0	0
ANKRD22	0	0	0	0	0	0	0	0	0
ANKRD23	1.2	0.8	1	1.1	1.6	1.2	1.9	1.5	1.8
ANKRD24	0.4	0.4	0.6	0.4	0.3	0.3	0.3	0.4	0.4
ANKRD26	23.3	27.5	24.3	18.7	22.8	21.2	31.1	29.3	21.6
ANKRD26P1	2.1	0.4	1	0.1	0	0.1	0.1	0.1	0.2
ANKRD26P3	0	0	0	0	0	0	0	0	0
ANKRD27	33.3	40.5	30.3	53.9	30.6	40.4	33.5	28	30.7
ANKRD28	70.1	90.1	84.4	32.3	78.1	47.8	90.3	64.1	98
ANKRD29	1.8	0.3	6	2.3	9.4	0.9	3.3	2	3.9
ANKRD30A	0	0	0	0	0	0	0	0	0
ANKRD30B	4.4	0.8	1.7	0.1	0	0	0	0	0
ANKRD30BL	0	0	0	0	0	0	0	0	0
ANKRD30BP2	0	0	0	0	0	0	0	0	0
ANKRD30BP3	0.1	0	0	0	0.1	0	0.1	0	0.1
ANKRD31	0.1	0.1	0.1	0	0	0.1	0	0	0
ANKRD33	1	1.3	2.8	0.3	0.1	0.4	0.4	0.4	0.1
ANKRD33B	12.5	2.6	4.6	3.6	2.9	7.5	12.8	12.2	10.7
ANKRD34A	1.7	0.5	0.7	0.4	0.2	0.6	0.5	0.3	0.6
ANKRD34B	0	0	0	0	0	0	0	0	0
ANKRD34C	0	0	0	0	0	0	0	0	0
ANKRD34C-AS1	0	0	0	0	0	0	0	0	0
ANKRD35	0.6	0.4	0.4	0	0.1	0	0.2	0.3	0.3
ANKRD36	3.8	4.7	4.9	3.2	4.3	4.3	4.4	2.7	3.6
ANKRD36B	1.8	3.3	2.5	1.7	2.2	1.8	2	1.3	1.6
ANKRD36BP1	10	13.1	12.5	28.8	10.7	23.7	13.9	9.2	10.7
ANKRD36BP2	0.5	1	0.6	8.9	2.8	7	0	0.1	0.1
ANKRD36C	2.5	4	2.8	2	3.4	1.8	3.3	2.7	1.9
ANKRD37	0.3	0.4	0.3	1	0.1	0.8	0.5	0.3	0.5
ANKRD39	3.4	3.5	3.2	2.4	2.8	2.5	3.1	4.2	3.7
ANKRD40	63.6	68.4	73.1	59.2	74.3	55.3	55.8	47	52.4
ANKRD42	11.7	6.9	7.6	3.7	6.6	3.2	8	6.8	7.8
ANKRD44	5.5	2.4	4	1.6	2.5	1.7	4	2	3.8
ANKRD44-IT1	0	0	0	0	0	0	0	0	0
ANKRD45	0.4	0.7	0.7	0	0.8	0.2	0.2	0.4	0
ANKRD46	10.1	9.9	10.8	21.1	11.1	19.2	12.2	11.1	10
ANKRD49	6.7	6.7	7.4	7	6.8	7	6.3	5.9	5.2
ANKRD50	81.7	77.4	90.5	125.5	73.7	115.1	117.2	106.8	97.1
ANKRD52	154.1	107.9	108.3	123.6	123.1	111	101.9	75.7	110.5
ANKRD53	0.6	0.6	0.9	1.1	1.5	0.9	1.2	1.4	0.7
ANKRD54	14.4	16	12.6	9.9	10.1	9.6	9.4	11.4	9.4
ANKRD55	0.6	2.1	0.7	23.4	2.1	29.3	15.7	15.9	10.4
ANKRD6	3.3	3.2	6.5	7.7	5.2	6.1	1.1	1.1	1
ANKRD60	0	0	0	0	0	0	0	0	0
ANKRD61	0.2	0.2	0.2	0.1	0.1	0.2	0.2	0.2	0.2
ANKRD62	0	0	0	0	0	0	0	0	0
ANKRD62P1-PARP4P3	0	0	0	0	0	0	0	0	0
ANKRD63	0	0	0	0	0	0	0.1	0.1	0.1
ANKRD65	0	0.5	0	0.2	0.8	0.1	0	0.4	0
ANKRD66	0	0	0	0	0	0	0	0	0
ANKRD7	0	0	0.1	0	0	0	0.1	0	0
ANKRD9	7.8	8.2	9.6	3.3	6.2	5.2	9.4	9.5	8.9
ANKS1A	33.7	37.7	35.2	105	48.7	68.4	38.3	34.7	41.1
ANKS1B	0.2	0.1	0.2	0.3	0.1	0.3	0.2	0.2	0.1
ANKS3	5	4.9	4.9	5.1	6.5	6.2	4.9	6.4	5.3
ANKS4B	0	0	0	0	0	0	0	0	0
ANKS6	10	9.9	8.1	19.5	19.9	19.5	26.9	27.3	28.4
ANKUB1	0	0	0	0	0	0	0	0	0
ANKZF1	9.7	12.2	11.4	12.6	14.8	12.4	12.1	14.9	14.7
ANLN	124.6	156.1	140.5	23.6	69.8	46.7	67.1	46.3	58.3
ANO1	36.1	5.5	12	0	0.1	0.2	0.8	0.6	0.8
ANO1-AS2	0.1	0	0.1	0	0	0	0.2	0	0
ANO10	59	55.1	63.8	40	38.1	31.8	47.5	45.7	51.3
ANO2	5.8	9.8	9.4	20.1	18.2	14	7	7.1	7.7
ANO3	0.3	0.2	0.2	0.3	0	0.6	0	0	0
ANO4	2.2	0.2	0.5	1.7	0.4	2.9	0	0	0
ANO5	0.4	0.1	1.2	0	0	0.1	0.1	0.3	0
ANO6	118.1	94.6	110.4	102.3	82.7	100.5	92.9	65.1	84.5
ANO7	1.5	1.9	1.9	6.2	5.8	4.6	1.7	1.9	1.5
ANO8	6	4.7	6.4	7.3	9.7	8.8	5.9	6.9	6.4
ANO9	0.1	0.1	0.1	6	10.3	5.8	0.1	0.1	0.1
ANOS1	0.6	0.7	1.4	2	0.3	0.4	0.5	1.3	0.1
ANP32A	142.2	173	140.2	149.4	204.8	149.5	216.7	220	182.1
ANP32A-IT1	0.1	0.1	0.1	0	0.3	0.1	0.1	0.1	0.2
ANP32AP1	0.6	0.7	0.6	0.5	1	0.6	0.8	0.9	1.1
ANP32B	109	161.3	113.9	96.1	162.5	112.8	140.4	148.8	155.7
ANP32C	0.1	0.2	0.1	0.1	0.1	0	0.1	0.1	0.1
ANP32D	0	0	0	0	0	0	0	0	0
ANP32E	59.4	81.5	58.7	34.3	54.8	37.9	56.5	50	51.9
ANPEP	171.2	88.3	146.8	72	58.3	81.2	592.7	394.8	763.2
ANTXR1	76.7	25.6	58.3	11.8	13	12.6	40	5.7	58
ANTXR2	67.3	38.6	39.7	60.3	31.3	52	56.6	53.1	47.6
ANTXRL	0	0.1	0	0	0.4	0	0	0	0
ANTXRLP1	0	0	0	0	0	0.1	0	0	0
ANXA1	671.7	1134.3	891.3	310.8	515.7	309.4	343.2	257	354.7
ANXA10	0.2	0.1	0.1	0.1	0.1	0	0.1	0.2	0
ANXA11	166.5	153.7	159	96.5	133.9	105.3	114.1	121.5	119
ANXA13	0	0	0	0	0	0	0	0	0
ANXA2	1781.9	1982.1	1758.1	1172.1	1455.4	1367.7	1715.2	1579.9	1889.4
ANXA2P1	3	2.4	1.9	1.3	1.8	1.9	2.1	2	2.4
ANXA2P2	39	44.5	37.3	22.1	25.4	28.8	41.3	29.2	38.3
ANXA2P3	0.6	0.9	1.2	0.4	0.4	0.9	0.9	1.1	1.2
ANXA2R	4.2	7.7	7.5	4.1	7	5.6	4.7	7.6	4
ANXA3	70	107.7	109	3.2	40.7	12.5	54.5	45.4	48.9
ANXA4	106.6	129.2	152.5	78.9	104.3	87.3	79.9	70.7	85.3
ANXA5	947.8	968	741.5	991.9	808.6	853.3	849.1	811.1	812.7
ANXA6	553	323.3	336.8	53.1	279.8	87.5	245.9	237.3	279.2
ANXA7	93.2	102.3	106.4	93.1	89.4	81.9	77.8	68.8	84.5
ANXA8	0	0	0	0	0	0	0	0	0
ANXA8L1	0	0	0	0	0	0	0	0	0
ANXA9	1.5	0.6	1	1	0.8	1.3	1.1	1.5	1.1
AOAH	0.1	0.3	0.1	0.1	0.2	0.2	0	0	0
AOAH-IT1	0	0	0	0	0	0	0	0	0
AOC1	0	0	0	0	0	0	0	0	0
AOC2	0.7	0.5	0.5	0.2	0.4	0.3	0.2	0.2	0.3
AOC3	0.8	0.6	0.4	0.5	23.3	0.3	0.1	0.1	0.1
AOC4P	0.1	0	0	0	0.1	0	0	0	0
AOX1	4.8	2	6.4	2.9	1.2	0.6	0.1	0	0.3
AOX2P	0	0	0	0	0	0	0	0	0
AP1AR	30.1	38.6	43.5	31	30.7	29.9	30.6	24.3	29
AP1B1	140.6	171.4	213	155.3	137.5	169.7	154.7	182.8	156.1
AP1B1P1	0	0	0	0	0	0	0	0	0
AP1G1	166.3	153.4	151.8	145.7	123.2	133.6	130.7	102.8	127.3
AP1G2	5.5	6.1	7.8	18.6	10	11.9	8	9.6	7.7
AP1M1	34.4	40.9	44.7	32.6	34.1	34.5	37.4	42.8	44.1
AP1M2	0.3	0	0.1	0.1	0	0	0	0	0
AP1S1	46.3	47.3	49.8	19.3	28.2	22	37.6	36.5	39.2
AP1S2	54.1	56	66.8	74.7	83.2	77.6	50.4	58.5	35.1
AP1S3	2.8	3	2.3	0.6	1.9	1.5	2.6	3	1.8
AP2A1	163.8	137.4	151.1	106.8	131.7	118.6	146	142	161.6
AP2A2	105.3	135.7	125.5	105.5	167.5	143.7	145.2	148	146.4
AP2B1	349.4	388.9	398.7	361.2	391	349.2	410.7	362.7	413.1
AP2M1	503.7	487.4	498.3	397.4	368.9	399	361	352.8	392.5
AP2S1	172.1	160.3	145.9	57.4	102.8	73.7	146	171	147.8
AP3B1	99	89.2	86.8	71	70.8	68.9	89.5	64.8	73.1
AP3B2	0	0	0	0	0	0	0	0	0
AP3D1	297.2	289.8	287.9	265.2	270.3	240.3	293.2	294.5	271.3
AP3M1	58.1	70.5	67.6	65.4	64	67.1	73.7	70	70.7
AP3M2	23.6	19.4	20.9	7.4	12.8	10.6	17.7	20.2	13.4
AP3S1	47.3	46.1	40.4	41	29	36.2	37.5	31.3	38.5
AP3S2	0.6	0.2	0.4	0.4	0.2	0.4	0.5	0.4	0.4
AP4B1	15.9	21.3	18.3	15.2	16.1	16	20.5	18.4	21.2
AP4B1-AS1	0.1	0.2	0.2	0.1	0.3	0	0.1	0	0.1
AP4E1	24.3	20.6	19.6	25.9	17.7	18.5	13.5	10.5	13.6
AP4M1	18.9	18.5	19	13.2	24.3	13.7	24.2	29.3	19.4
AP4S1	3.9	4.4	4	5.4	5.1	6.3	5.5	4.9	6
AP5B1	16.7	16.5	19.4	21.3	23.6	23.4	19.1	21.2	17.6
AP5M1	59.4	55.5	61.3	27.2	35	28.7	36	24.2	34.1
AP5S1	6.9	8.6	8.1	8.9	6.4	7.3	7	7.5	7.8
AP5Z1	31.5	28.8	32.9	25.4	29.4	30.1	25.7	27.8	29.2
APAF1	33.3	34.8	37.8	23.7	20.4	22	30.1	22.1	24.8
APBA1	24.9	18.8	36	2.3	11.7	2.9	3.9	2.8	4.9
APBA2	27	17.6	17.6	32.9	12.6	33.3	22	15.5	25.6
APBA3	5.9	7.7	7.9	8.4	9.3	8.9	8.5	7.8	8.8
APBB1	30.7	29.7	32.2	23.1	36.8	27.3	46.6	48.6	51.4
APBB1IP	2.1	0.8	0.9	0.9	0.5	0.4	0	0.1	0
APBB2	99.7	101.2	132.6	65.7	113.6	41.3	169.7	121.8	173.5
APBB3	5.1	5.4	6.3	6.5	9.7	7.4	5	5.8	7
APC	42.9	43.8	47.2	50.4	35.5	38.6	32.1	23.5	29.4
APC2	1.3	1.1	1.5	1.8	2	1.4	1.2	2.4	1.6
APCDD1	0.2	0.1	0.2	0.1	0.3	0.3	2.3	3.8	1.4
APCDD1L	4.5	1.5	1.7	2	18.7	2.9	10.1	3.7	15.3
APCDD1L-AS1	0.3	0.1	0.2	0.2	0.3	0	0.3	0.2	0.6
APCS	0	0	0	0	0	0	0	0	0
APEH	38.4	36.3	42.1	50.4	56	36.2	36.4	29.8	41.3
APELA	0	0	0	0	0	0	0	0	0
APEX1	87.7	99.9	95.3	102.4	113.8	121.7	116.2	132.1	132.6
APEX2	23.9	30.6	26.2	26.6	28.5	31.2	36.3	42.5	36.3
APH1A	123.3	164.3	165.1	189.1	226.3	199.9	157.7	176.9	191
APH1B	25.9	26.6	31.2	34	21.6	34.4	31.4	24.2	26.9
API5	80.2	85.6	84.2	73.6	73.7	75.2	79.1	65	67.7
APIP	3.8	5.2	5.4	3.2	5.1	4.9	4.6	5.5	4.1
APITD1	1.5	2.1	1.6	0.7	1.6	0.6	0.9	1.3	1
APITD1-CORT	0	0	0	0	0	0	0	0	0
APLF	3.7	3.6	3.4	4.8	5.1	4.8	2.3	1.6	2.7
APLN	836.1	1315.7	1983.4	2	261.8	22.5	442.5	112.8	720
APLNR	18	38.3	5.3	0.4	458.3	6.7	26.1	36.2	21.9
APLP1	5.8	1.8	2.8	0.7	0.9	0.7	1.2	1.7	0.9
APLP2	2219.8	2089.5	2397.9	2423.9	1016.5	1905.5	1925.3	1558	2140.5
APMAP	118.1	113.1	112.4	85	95.2	90.7	119.6	105.2	146.9
APOA1	0	0	0	0	0	0	0	0	0
APOA1-AS	0.1	0	0	0	0	0	0.1	0	0
APOA1BP	35.4	28.8	32.1	21.5	28.4	26.1	58.6	77.9	48
APOA2	0	0	0	0	0	0	0	0	0
APOA4	0	0	0	0	0	0	0	0	0
APOA5	0	0	0	0	0	0	0	0	0
APOB	0.1	0	0.1	0	0	0	0.2	0.2	0.6
APOBEC1	0	0	0	0	0	0	0.1	0.1	0
APOBEC2	0.2	0.2	0.1	0.3	0.2	0.2	0.3	0.1	0.1
APOBEC3A	0	0	0	0	0	0	0	0	0
APOBEC3A_B	0	0	0	0	0	0	0	0	0
APOBEC3B	4.5	9.9	7.8	1.5	3.4	1.5	2.3	2.7	2.5
APOBEC3B-AS1	0	0	0	0	0	0	0	0	0
APOBEC3C	23.6	22.1	32.3	3.3	4.9	3.6	8.9	13.4	3.2
APOBEC3D	3.9	4.9	7.7	0.8	5.8	1.8	5.9	5.8	6
APOBEC3F	5.6	7.9	8.2	6.8	6.5	6.6	7.4	9	5.3
APOBEC3G	3.2	5.4	6.2	1	2.4	2.4	1.9	2.8	0.8
APOBEC3H	0.3	0.4	0.5	0	0	0	0	0	0.1
APOBEC4	0	0	0	0	0	0	0	0	0
APOBR	0.1	0.2	0.2	0.1	0.1	0.1	0.1	0.2	0
APOC1	0.2	0.8	0.4	0.3	0.2	0	0.5	0.5	0.1
APOC1P1	0	0	0	0	0	0	0	0	0
APOC2	0	0	0	0	0	0	0	0	0
APOC3	0	0	0	0	0	0	0	0	0
APOC4	0	0	0	0	0	0	0	0	0
APOC4-APOC2	0	0	0	0	0	0	0	0	0
APOD	1.4	2.5	2.1	10.1	64.1	2.6	1.3	1.2	1.4
APOE	5.5	2.3	2	4	2	3.4	2.9	5.2	0.5
APOF	0	0	0.1	0	0	0	0	0	0
APOH	0	0	0	0	0	0	0	0	0
APOL1	77.6	112.7	126.9	2.4	58.8	10.7	44.4	55.1	45.6
APOL2	56.1	65.7	65.2	42.6	47.9	34.2	46.3	52.3	54.5
APOL3	30.6	52.3	50.8	108.8	69.1	91.9	42.3	51.5	37.3
APOL4	1.2	3.8	1.4	13.5	9.5	4.8	5.1	4.5	4.9
APOL5	0	0	0	0	0	0	0	0	0
APOL6	27.3	34.7	39.9	37.1	20.8	27.5	9.4	10.3	4.2
APOLD1	38.9	56	41.3	26	20.5	34	15.5	5.3	21.4
APOM	0.2	0.3	0.4	0.3	0.3	0.3	0.2	0.1	0.3
APOO	4.5	6.6	6.5	3.6	4.2	3.8	4	4.8	4.1
APOOL	13	15.3	15.3	14	11.6	13.2	14.8	10.7	13.1
APOOP5	0	0.1	0	0	0	0	0	0	0
APOPT1	17	21.1	21.5	19.3	18.3	22.5	20.7	22.2	20.3
APP	1422.1	1494.4	1649.8	2341.7	1565.3	1995.1	2515.8	2249.2	2501.6
APPBP2	51.4	53.9	51.2	50	50.8	50.4	52.8	41.6	48
APPL1	35.9	43.1	43.6	41.9	41.7	37.4	41.6	37.5	32.4
APPL2	22.2	16	16.2	26.7	25	27.1	20.4	21.8	17.6
APRT	16.8	20.1	27.2	22.2	25.9	25.4	28.8	41.1	43.9
APTR	2.2	2.4	2.3	2.6	3.1	1.9	2.1	2.3	1.6
APTX	17.5	19.2	18.5	14	13.7	13	15.5	14.4	17.3
AQP1	21.4	10.9	8.8	3.1	711.4	104.1	145.1	233.6	69.1
AQP10	0	0	0	0	0	0	0	0	0
AQP11	0.4	0.5	0.4	0.2	0.2	0.2	0.6	0.6	0.3
AQP12A	0	0	0	0	0	0	0	0	0
AQP12B	0	0	0	0	0	0	0	0	0
AQP2	0	0	0	0	0	0	0	0	0
AQP3	0.9	1.2	1.3	0.3	0.4	0.1	0.9	1.7	0.5
AQP4	0	0	0	0	0	0	0	0	0
AQP4-AS1	0.1	0.1	0.1	0	0	0.1	0.1	0	0.1
AQP5	0	0	0	0	0.2	0.9	3.3	5.2	2.1
AQP6	0	0	0	0	0	0.1	0.2	0.4	0.1
AQP7	0	0	0.1	0	0	0	0	0	0
AQP7P1	0	0	0.2	0	0	0	0	0.1	0
AQP7P3	0	0	0.1	0	0	0	0	0	0
AQP8	0	0	0	0	0	0	0	0	0
AQP9	0	0.2	0.1	0	0	0	0	0	0
AQR	41.9	51.1	50.7	49	44.7	47.1	51.5	37.1	46.2
AR	3.1	2.1	0.9	2.5	1.3	3	19.3	6.5	25.2
ARAF	35.5	40.4	44.4	40.4	44.2	40	34.3	39.3	37.6
ARAP1	52.7	53.6	55.2	78.4	58.6	78.8	77.8	94.5	76.6
ARAP2	0.5	0.2	1.7	0	1.5	0.1	0.4	1.2	0
ARAP3	67.7	101.6	102	154.6	146.4	154.7	137.8	132.8	147.7
ARC	0.7	0.1	0.2	0.1	0.1	0.5	0.1	0	0.3
ARCN1	265.1	222.6	216.8	184.5	220	175	224.7	180	213.6
AREG	0.1	0	0	0	0	0.1	0	0	0
AREL1	57.8	47.2	48.8	49.5	48	45.7	51.7	42.5	46.8
ARF1	326.1	385.5	369.6	352.9	385.4	351	318.7	321.9	325.3
ARF3	201.8	192.5	201.9	157.4	174.6	159.8	183.2	167.9	189.3
ARF4	384.3	250.2	250.8	195.1	164.7	186.9	221.1	167.3	183.9
ARF4-AS1	0.1	0.1	0.2	0.1	0.2	0.2	0	0.4	0
ARF5	81.4	99.6	85.9	102.5	138.6	109.2	105.7	136.2	115.3
ARF6	175.5	142.7	143.6	118.4	128.2	128.2	130.1	124.7	124.6
ARFGAP1	67.4	51.6	57.1	56.8	56.8	55.3	53.6	71.3	57.5
ARFGAP2	70.9	74.6	71.5	64.9	75.1	62.9	64.7	72.1	68.4
ARFGAP3	66.9	50.2	53.9	83	59.7	74.5	50.2	45.7	39.5
ARFGEF1	79.5	84.4	87.1	74.3	65.7	66.7	80.1	60.7	65.2
ARFGEF2	75.8	76.6	82.6	100.9	66.6	95	82.8	58.5	75
ARFGEF3	3.5	3.9	2	9.8	5.9	5.3	14.1	9.7	14.3
ARFIP1	36	29.7	32.1	26.9	26.3	27	28.7	23.2	25.8
ARFIP2	23.8	23.4	22.3	22.8	25.4	22.6	26.3	30.1	31.7
ARFRP1	25.8	27.7	28.7	19.3	33.8	22.9	23.2	27.9	30.3
ARG1	0	0.1	0.1	0.1	0.1	0	0	0.1	0
ARG2	12.8	16.9	14.7	33.3	15	28.4	29.4	27.8	21.4
ARGFX	0	0	0	0	0	0	0	0	0
ARGFXP2	0.1	0	0	0	0.1	0.1	0	0	0
ARGLU1	50.7	51.4	50.6	50.7	78.4	55.4	54.6	65.8	51
ARHGAP1	163.6	115.1	129.6	87	100	75.3	79.5	68.6	86.8
ARHGAP10	31.2	22.6	21.5	9.3	15.2	12.1	21.1	17.7	22.9
ARHGAP11A	25.8	36.1	29.8	4.9	14.9	10.2	17.5	15.3	13.6
ARHGAP11B	1.9	1.7	2	0.3	0.9	0.7	1	1	0.9
ARHGAP12	34.9	29.3	33.8	26.9	23.8	24.9	30.4	21.7	24.6
ARHGAP15	0.1	0	0	0	0	0	0	0	0
ARHGAP17	129.4	144.7	131.1	166.9	163.5	146.1	133.5	132.8	131.2
ARHGAP18	84.4	141.8	109.8	37.6	113.6	34	97.5	71.2	92.2
ARHGAP19	18.4	28.4	28.1	14.7	28.1	17.3	23.4	20.3	22.2
ARHGAP19-SLIT1	0	0	0	0	0	0	0	0	0
ARHGAP20	1.7	1.9	3.1	0.1	2.8	3.4	4	3.6	1.7
ARHGAP21	114.5	126.9	155.3	151.9	79	104.9	95.1	85.4	74.8
ARHGAP22	30.1	24.7	33.8	3.4	11.7	5.8	27.1	16.5	42.1
ARHGAP23	143	148.5	165.2	124.1	144.6	116.6	143.7	122.4	157.7
ARHGAP24	112.1	97.8	104.7	15.4	36.5	29.2	86.2	56.3	100.9
ARHGAP25	18.4	34.7	36.1	26.4	29	21.3	3.1	0.8	5.8
ARHGAP26	29.2	47.2	40.5	91.6	42.4	74.2	22.6	15.5	23.2
ARHGAP26-AS1	0	0	0	0	0	0	0	0	0
ARHGAP26-IT1	0	0	0	0	0	0.1	0	0	0
ARHGAP27	6.1	11.3	9.1	12	12.2	10	9.2	5.1	11.7
ARHGAP28	11.3	24.1	11.7	10.4	43.2	5.9	18.5	19.9	9.9
ARHGAP29	492.9	781.2	808.2	660.2	373.3	530.9	407.5	246.3	336.7
ARHGAP30	0.1	0.5	0.2	0.1	0.2	0.1	0.1	0.1	0.1
ARHGAP31	75.3	92.3	95.7	104.1	123.3	95.9	77.9	67.1	73.2
ARHGAP31-AS1	0.1	0.1	0.1	0.1	0.3	0	0	0.1	0.1
ARHGAP32	4.6	4.6	5.1	9.5	7.2	8.5	8.5	7.8	8.3
ARHGAP33	2.6	2.9	3.4	1.2	2.3	1.3	1.9	2.6	2.2
ARHGAP35	119.8	105.7	109.9	103.2	116.2	101.4	97.1	89.1	100.6
ARHGAP36	0	0	0	0	0	0	0.1	0	0
ARHGAP39	2.9	2.7	2.8	3.9	3.7	3.5	4.8	4.8	3.9
ARHGAP4	2.5	5.3	3.1	6.8	8.1	6.6	16.2	22.1	20.1
ARHGAP40	0.1	0.2	0	0	0	0	0.1	0.1	0
ARHGAP42	9.1	4.8	6.7	12.1	5.9	10.2	3.6	3.6	1.2
ARHGAP44	1.2	0.4	0.5	0.5	0.5	0.6	0.3	0.2	0.4
ARHGAP5	55.8	48.9	60.5	39.1	41.3	44.5	35.7	21.1	29.8
ARHGAP5-AS1	0.9	1.3	1.5	0.2	0.6	0.7	0.5	0.5	0.4
ARHGAP6	4.8	1	2.6	0.3	0.1	0.7	1	0.8	0.9
ARHGAP8	0	0	0	0	0	0	0	0	0
ARHGAP9	0.1	0.1	0	0	0	0.1	0.1	0	0.1
ARHGDIA	353.2	319.6	330.8	264.7	354	260.6	275	295.2	333.8
ARHGDIB	167	270.8	237.9	9.6	146.8	22.8	194.8	199.9	205.9
ARHGDIG	0	0.1	0	0	0.1	0.1	0.4	0.8	0.2
ARHGEF1	56.3	72.8	63.3	76.9	94.1	68.8	57.6	58.5	70
ARHGEF10	52.6	45.8	58.8	69.3	49.6	58	71.9	58.5	72.5
ARHGEF10L	24.2	4.8	7.9	1.4	3.6	5.3	7.1	7.9	7.1
ARHGEF11	43.9	33.1	36.6	56	44.9	50	51.7	49.7	51
ARHGEF12	272.1	275.9	306.1	436.5	325.9	322.5	270	177.2	254.3
ARHGEF15	53.4	95.8	76.8	30.5	85.7	35.9	69.7	71.5	77.4
ARHGEF16	0.2	0.2	0.4	0.2	1	0.9	1	1	0.4
ARHGEF17	124.5	72.7	106.3	92.8	49.1	102.1	82.5	92	82.9
ARHGEF18	35.6	35.2	37.8	28.2	36.7	28.2	27.5	28.9	32.3
ARHGEF19	3.8	2.5	3.5	6.4	7.5	5.5	5.7	9.3	4.3
ARHGEF2	75.8	82.5	73.5	90.4	98.5	84.2	75.9	76.1	82.5
ARHGEF25	7.5	1.5	2.4	1.9	0.8	2.3	7.6	11.9	4
ARHGEF26	1.8	2.6	1.4	0.3	4.3	0	1.9	1.8	1.3
ARHGEF26-AS1	0	0	0	0	0	0	0	0	0
ARHGEF28	97.2	145.8	177.8	73	125.5	81.8	122.2	75.6	133.7
ARHGEF3	31	56.6	43.5	37.9	41.3	34.7	49	44.7	46.7
ARHGEF3-AS1	0	0	0	0	0	0	0	0	0
ARHGEF33	0.1	0.2	0.2	0.1	0	0.1	0	0.2	0.1
ARHGEF34P	0.4	0.1	0.2	0.1	0.1	0.1	0.2	0.5	0.1
ARHGEF35	0.2	0.1	0	0.1	0.1	0	0.2	0.1	0.1
ARHGEF37	9.4	15.6	11.3	40.3	23.8	39.8	11.8	10.9	12.4
ARHGEF38	0	0.1	0	0	0	0	0	0.1	0
ARHGEF38-IT1	0	0	0	0	0	0	0	0	0
ARHGEF39	1.4	2.4	2.1	0.6	0.8	0.6	1.4	1.1	1.4
ARHGEF4	0.7	0.1	0.2	0.5	0.2	0.2	0	0	0
ARHGEF40	23.4	15.5	11.3	17.3	16.2	20	4.1	5.1	4.4
ARHGEF5	1.3	0.3	0.8	0.4	0.5	0.6	0.6	1.3	0.2
ARHGEF6	24.3	27.6	39.4	27.6	47.8	36.5	12.5	12.2	9.2
ARHGEF7	144.1	161.8	173.6	171.3	145.6	154.3	117.1	90.6	116.9
ARHGEF7-AS1	0	0	0	0	0	0	0	0	0
ARHGEF7-AS2	0.1	0	0	0	0	0	0	0	0
ARHGEF9	13.4	7.9	8.1	13.1	10.4	13.9	8.1	8.4	9.2
ARHGEF9-IT1	0	0	0	0	0	0	0	0	0
ARID1A	76.2	77	79.5	87.8	82	83.8	82.8	86.5	83.2
ARID1B	44.9	51.8	52.9	79.5	66.6	73	67.3	77.8	64
ARID2	16.5	14.2	14.2	24.8	18	22.9	19.5	18.3	16.9
ARID3A	5.3	7.6	8.9	3	2.7	2.5	4	4.7	4.9
ARID3B	1.6	2.4	1.9	4.6	5.1	3.2	3.4	2.9	3
ARID3C	0.1	0	0.1	0.1	0.1	0.1	0	0	0
ARID4A	41.7	42.6	43	38.2	44.7	41.1	35.5	37.3	32.5
ARID4B	69.7	69.1	75.3	93.9	72.4	87.2	70.2	56.6	56.6
ARID5A	10.1	5.2	6.7	7.5	3.8	6.2	5.2	9.3	6.1
ARID5B	109.5	40.6	60.9	113.3	39.3	99.3	19.6	22.9	16.2
ARIH1	62.6	66.5	69.5	73.1	62.8	66.8	66.9	58.2	58.1
ARIH2	54.2	56.3	56.4	64.9	64.5	68.2	55	60.5	56.8
ARIH2OS	0.2	0.1	0.2	0.3	0.1	0.4	0	0.1	0.1
ARL1	81.6	73	67.2	65.6	59.3	68.3	62.6	58.3	54.7
ARL10	7.1	6	4.7	11.7	9.2	11.3	12.3	6.3	11
ARL11	1.6	2.5	3.3	0.2	1.1	0.2	0.6	0	0.8
ARL13A	0.2	0.1	0.1	0.2	0.1	0.2	0.8	0.3	0.9
ARL13B	12.7	14.6	14.3	18.3	14.2	14.7	11.7	9.2	10.5
ARL14	0.1	0.1	0	0	0	0	0.1	0.1	0
ARL14EP	13.7	15.9	16	16.8	18.2	19	16.3	13.9	15.6
ARL14EPL	0.1	0.4	0.1	0.4	0	0.3	0.3	0.3	0.2
ARL15	14.8	18.2	18	84.1	53.2	33.6	23.8	17	22.6
ARL16	9	10.1	10.3	11.6	12.4	10.1	10.7	13.3	13.1
ARL17A	0.4	0.2	0.5	0.1	0.5	0.4	0.6	0.5	0.3
ARL17B	0	0	0	0	0	0	0	0	0
ARL2	13.6	20.6	19.3	21	27.1	25.2	25.9	34.3	31.5
ARL2-SNX15	0	0	0	0	0	0	0	0	0
ARL2BP	90.5	110.4	103.5	58.2	90.1	65.5	100.2	94.5	84.2
ARL3	33.8	31.9	29.5	18.1	30.9	22.1	36.3	38.1	36.7
ARL4A	8.3	11.9	9	142.8	30.4	118.6	41	74.9	17.7
ARL4C	77.3	36.5	57.8	12	21.8	18.3	34.4	32.4	32.7
ARL4D	10.8	3.8	4.3	3	4	3.4	6	7.4	5.6
ARL5A	37.5	42.7	37.9	67.7	41.6	62	57.1	42.6	47.1
ARL5B	17.5	20	20.1	24.3	20.6	23.8	26.3	14.2	20.1
ARL5C	0	0	0	0	0	0	0	0	0
ARL6	3.7	5.2	4.8	3.4	2.5	3.9	3.6	3	3
ARL6IP1	241.6	359.2	318.6	387.9	225.6	389.5	198.1	184.3	157.1
ARL6IP4	24.4	29.4	24.3	24.1	32.4	28.8	29.5	44.4	36.1
ARL6IP5	137.2	123.5	126.9	62.3	64.7	86.2	98.9	97	82.7
ARL6IP6	25.2	35.4	34.9	18.3	25.9	21.5	25.1	19	22.3
ARL8A	35	37.9	40.1	42.5	41.2	37.1	28.6	32.2	34.6
ARL8B	92	81.1	91.2	112.7	94.1	102	87.1	85.1	83.6
ARL9	0.1	0.1	0.1	0	0.2	0	0.2	0.3	0.1
ARMC1	41.2	47.4	45.1	34.7	38.5	38.6	44.1	34.8	37.8
ARMC10	8.6	8.5	8.9	4.5	9	9.2	11.9	11.3	10.9
ARMC12	0	0.1	0.2	0.2	0.2	0.3	0.4	0.4	0.5
ARMC2	1.9	1.8	2	0.9	1.8	1.3	1.9	1.7	2
ARMC2-AS1	0	0	0.1	0	0	0	0	0	0
ARMC3	0	0	0	0	0	0	0	0	0
ARMC4	0.3	0.7	0.2	1.5	0.6	0.7	5.8	5.3	5.4
ARMC5	14.9	18.3	16.7	34.8	34.4	31.5	20.8	22.9	24.9
ARMC6	32.2	32.5	31.9	26.2	26.9	27.5	25.5	30.1	29.8
ARMC7	9.1	8	8.4	9.9	11.9	10.4	8.8	11.7	9.6
ARMC8	32.6	31.5	31.7	27.6	26.7	26.9	31.1	26.4	26.4
ARMC9	60.4	22.5	40	7	13.4	9.8	19	15.5	21.5
ARMCX1	29.9	18.4	22	28.3	20.2	29	16.7	18.2	17.5
ARMCX2	73.7	35.2	36.6	54.7	21.1	43.2	78.5	81.8	60.1
ARMCX3	94.6	51.2	59.4	65.2	46.3	61.9	53.8	56.3	51.2
ARMCX4	18.7	12.9	13.3	13.6	9.9	14.3	17.4	16.7	21.6
ARMCX5	10.4	9.7	9.3	8.8	7.9	8.1	9.6	6.5	7.9
ARMCX5-GPRASP2	0.2	0.2	0.3	0.5	0.3	0.5	0.5	0.3	0.5
ARMCX6	20.7	18.1	18	22.8	20	22.9	23.7	26.5	24.2
ARMS2	0.2	0	0	0	0.1	0	0.1	0	0
ARMT1	37.6	33.2	29	22.5	17.8	21.1	26.8	18.9	20.2
ARNT	48.4	50.7	49.4	62.5	57.7	66.1	57	49.8	52.4
ARNT2	0.6	0.2	0.3	0.3	0.8	0.3	0.2	0.6	0.3
ARNTL	6.7	5.8	8	6.6	5.8	4.7	4.8	3.3	5.1
ARNTL2	50.2	60.9	57.3	42.9	49.8	40.6	80	54.6	72.1
ARNTL2-AS1	0	0	0	0	0	0	0.1	0	0
ARPC1A	66.7	79.1	69.4	69.5	77.6	77.8	101.3	105.7	121.4
ARPC1B	176.7	222	200.3	156.9	225.3	157.5	186.9	255.2	227.9
ARPC2	366.2	349.6	369.7	196.6	253.2	212.6	303.3	300.8	294.2
ARPC3	197.4	222.9	238.7	173.5	171.3	153	183.2	185.3	183.2
ARPC4	102.5	92.9	94.1	57.2	81.6	65.4	77.4	91.2	95.9
ARPC4-TTLL3	0	0	0	0	0	0	0	0	0
ARPC5	270.9	248.5	246.2	172.9	176.1	184.2	209.8	184	234.4
ARPC5L	55.9	69.5	62.1	46.8	59.9	47.8	48.6	47.4	57.7
ARPIN	20.6	28.5	26.7	36.5	38	33.1	30.9	24.4	27.2
ARPP19	235.3	241.5	251.2	203.3	220.5	194.7	238.2	148.2	200.1
ARPP21	1.5	0.3	0.3	0	0	0.1	0	0	0.2
ARR3	0.2	0.2	0.3	0.4	0.3	0.3	0.3	0.5	0.5
ARRB1	131.3	185.3	235.6	324.9	335.2	353	194.2	133.9	217.6
ARRB2	13.4	21.9	23	17.5	15.4	26.8	22.8	25	23.4
ARRDC1	5.3	9.6	9.4	12.3	14	12.5	8.7	11.6	11.6
ARRDC1-AS1	3.3	5	4.6	4.2	6.3	3.4	3.7	4.7	5.1
ARRDC2	8.7	11.6	12.5	65.7	27.4	48.6	16.6	23.8	15.8
ARRDC3	42.3	50.9	49.7	53.4	41.1	41.5	83.4	89.1	40.8
ARRDC3-AS1	0.4	0.3	0.5	0.1	0.2	0.1	0.3	0.2	0.2
ARRDC4	7.4	3.8	4.3	0.6	1.4	0.9	0.3	0.5	0.1
ARRDC5	0	0	0	0	0.1	0	0	0	0
ARSA	30.5	27.2	36.1	24.6	31.1	14.8	20.2	33.8	17.1
ARSB	119.7	46.7	60.3	45.2	37.2	37.9	37.1	27.5	35.2
ARSD	20.5	19.3	25.9	32.6	39	39.4	24.5	29.6	22.3
ARSE	1.2	2.8	1.3	1.4	2	2.8	3.3	3.8	2.9
ARSF	0	0	0	0	0	0	0	0	0
ARSG	7.4	6.8	10.1	9.9	3	10.4	6.9	7.3	7.8
ARSH	0	0	0	0	0	0	0	0.1	0
ARSI	0.7	0.4	0.7	0.3	1.2	0.3	0.2	0.4	0.2
ARSJ	146.4	57.3	71.9	33.3	26.2	36.3	51.7	36.2	52.2
ARSK	10.8	7.3	7.4	4.4	3.3	3.8	6.5	3.4	6.9
ART1	0	0	0	0	0	0	0	0	0
ART3	0.3	0.5	0.8	0	0.1	0	0.1	0.1	0
ART4	0.2	0.3	0.3	18.8	4.9	18.7	3.2	2.1	2.3
ART5	0	0	0	0	0	0	0	0	0
ARTN	0.1	0	0.1	0	0.1	0	0	0	0
ARV1	9.2	9.3	9.5	8	7	7.8	7.4	6.1	6.2
ARVCF	39.1	49.7	71.8	43.9	84.4	52.2	46.9	50.3	66.5
ARX	0	0	0	0	0	0	0	0	0
AS3MT	0	0	0	0	0	0	0	0	0
ASAH1	188.5	121.2	153.4	233	81.6	186.1	15.6	13	10.1
ASAH2	0	0	0	0	0	0	0	0	0
ASAH2B	0.2	0.2	0.2	0.2	0.2	0.2	0.2	0.1	0.3
ASAP1	208.5	203.9	282.3	141.2	146.7	162.7	171.3	113.9	171.8
ASAP1-IT1	0	0	0	0	0	0	0	0	0
ASAP1-IT2	0.2	0.1	0.1	0	0.1	0.1	0	0.2	0.1
ASAP2	123.8	119	126.4	110.7	146.1	109.1	146	98.9	150.4
ASAP3	8.7	5.5	5.2	10.9	25.1	12.9	25.7	30	24.9
ASB1	38.8	16.8	20.6	11.5	20.2	15	35.9	23.2	44.9
ASB10	0	0	0	0	0	0	0	0	0
ASB11	0	0	0.1	0	0.1	0.1	0	0.1	0
ASB12	0	0	0.1	0	0	0	0	0	0
ASB13	9.5	13.9	15.1	28.2	23.2	34.6	10.2	11.5	11.7
ASB14	0.4	0.4	0.3	0.3	0.8	0.4	0.4	0.4	0.3
ASB15	0	0	0	0	0	0	0	0	0
ASB16	0.4	0.2	0.4	0.4	0.5	0.6	0.4	0.4	0.2
ASB16-AS1	2	2.3	2.6	1.7	1.7	1.4	1.5	1.1	1.6
ASB17	0	0	0	0	0	0	0	0	0
ASB18	0	0	0	0	0	0	0.1	0	0.1
ASB2	2.9	0.6	1.1	0	0.1	0	0	0	0
ASB3	0.9	1	1	1.7	1.1	1.6	0.7	1.4	1.1
ASB4	0	0	0.1	0	0.1	0	0	0	0
ASB5	0.5	0.2	0.1	0	0	0	0	0	0
ASB6	33.5	30.9	31.3	28.9	27.9	25.7	24.5	22.1	26.8
ASB7	17	21.6	21.6	22.5	20.7	23.3	21.2	15.9	17.6
ASB8	21.3	21.6	23.8	26.4	20.3	25.3	19.4	19.7	18.5
ASB9	6.1	10.9	9.5	0	7.5	1.4	4.7	4.1	4.3
ASB9P1	0	0.1	0.1	0	0.1	0.1	0.1	0	0
ASCC1	14.5	15.6	16.5	11.5	11.2	14.3	15.3	13.6	14.8
ASCC2	47.4	56.1	49.6	34.4	39.2	36.5	37.8	35.7	39.3
ASCC3	207.9	166.9	194.6	69.4	65.6	59.3	102	51.4	95.8
ASCL1	0	0	0	0	0	0	0	0	0
ASCL2	0	0	0	0	0	0	0	0	0
ASCL3	0	0	0	0	0	0	0	0	0
ASCL4	0	0	0	0	0	0	0	0	0
ASCL5	0	0	0	0	0	0	0	0	0
ASF1A	22.5	30.2	30.1	25.9	20.5	28	27.8	25.9	22
ASF1B	12.9	26.9	22.9	3.4	15.8	7.8	13.5	14.2	14.2
ASGR1	1.9	3.2	2.9	15.3	9.5	15.6	12.5	21	11.3
ASGR2	0	0	0	0	0	0.1	0	0.2	0
ASH1L	41	33.4	34.4	55.2	44.4	54.3	40.9	34.2	37
ASH1L-AS1	0.4	0.5	0.5	0.7	0.3	0.6	0.5	0.4	0.3
ASH2L	28.9	35.3	38.4	26.1	28	28.8	39.7	48.8	32.8
ASIC1	1.5	0.5	0.8	0.3	0.6	0.4	1.9	2.4	1
ASIC2	0	0	0	0	0.1	0	0	0	0
ASIC3	0.2	0.1	0.4	0.5	0.6	1	0.5	0.7	0.2
ASIC4	0	0	0	0	0	0	0	0	0
ASIC5	0	0	0	0	0	0	0	0	0
ASIP	0	0	0	0	0	0	0	0	0
ASL	24.7	31.1	27.3	27.2	31.2	23.3	25.8	30.5	31.8
ASMT	0	0	0	0	0	0	0	0	0
ASMTL	8.7	11.2	11.5	9.5	11.6	10	13.2	13.8	12.7
ASMTL-AS1	0	0	0	0	0	0	0	0	0
ASNA1	42.8	50.4	51.6	37	48.3	40.2	46.9	46.9	52.6
ASNS	11.9	9.3	6.5	16.2	9.9	6.9	10	11.4	8.7
ASNSD1	32.8	33.1	31	30.2	30	30.9	33.9	33.5	28.6
ASPA	0.4	0.3	1.1	0	0	0	0	0	0
ASPDH	0	0	0.2	0.2	0.1	0.2	0.1	0.4	0.1
ASPG	0	0.1	0	0	0	0	0	0	0.1
ASPH	448.8	401.4	314.8	176.4	255.6	192.2	182.9	131.2	171.7
ASPHD1	4.7	1.2	1.8	0.4	0.4	0.3	0.2	0.2	0.1
ASPHD2	1.8	1.2	2.8	3.5	5.9	4.5	20.9	28.3	17.8
ASPM	48.4	76.5	63.5	5.9	23.4	19.3	31	26.3	26
ASPN	0	0.1	0	0	0.1	0.1	0	0	0
ASPRV1	0.3	0.3	0.3	0.1	0.7	0.3	0.2	0.4	0.5
ASPSCR1	6.8	8.3	9.6	8.8	8.8	8.4	7.2	9.9	9.3
ASRGL1	11.4	19.3	19	18.9	14.1	13.2	23.4	23.8	26.4
ASS1	0.6	0.6	0.3	1.5	1.7	1.8	8.1	14.7	3.3
ASTE1	3.8	4.4	4.9	3.7	4.2	4.3	4.9	3.9	4.2
ASTL	0	0	0	0	0	0	0	0	0
ASTN1	0	0	0	0	0	0	0	0.1	0
ASTN2	1.7	2.2	3.2	0.6	0.4	0.3	1.2	0.6	1.2
ASTN2-AS1	0	0	0	0	0	0	0	0	0
ASUN	56.1	48.6	43.4	28.7	33.8	34.6	49.7	40.4	41.9
ASXL1	70.9	87.9	89	109.2	103.8	99.4	93.3	88.1	87.6
ASXL2	33.9	36.3	35.6	44.7	34.5	39.3	35.7	22	33.9
ASXL3	0.1	0	0.1	0.1	0.1	0.1	0	0.1	0
ASZ1	0	0	0	0	0	0	0	0	0
ATAD1	37.8	30.9	33.3	27.7	22	26.2	22.6	20	22.7
ATAD2	34.4	45.3	43.5	19.3	37.8	26.2	26.9	20.1	24.1
ATAD2B	12.7	14.4	11.8	17.4	17.7	18.4	16.7	13	13.7
ATAD3A	15.1	14.1	18.5	12.7	15	12.6	14.2	16.6	16.9
ATAD3B	11.1	12.1	11.5	9.4	15.3	7.9	11.1	13.4	13.7
ATAD3C	0.1	0.1	0	0.4	0.4	0.2	0	0.1	0
ATAD5	8.6	10.6	11.4	1.9	5.4	5	7.4	6	5.7
ATAT1	4.5	5.8	7	7.7	7.8	8.6	7.4	6.9	7.3
ATCAY	0	0	0	0	0	0.1	0	0	0
ATE1	26.1	28.9	28.3	45.2	36	35.7	34.2	27.8	29.2
ATE1-AS1	0.4	0.3	0.6	0.5	0.7	0.2	0.1	0.1	0.6
ATF1	8	8.2	9.2	11.6	9.4	12.1	8.6	9.3	9.4
ATF2	30.4	31.8	34	35.8	33.2	31.8	30.2	25.2	28.8
ATF3	12.6	10.7	12.6	2.3	3.3	1.9	3.3	4.7	3.5
ATF4	98.5	111.2	98.2	203	151.7	162.7	138.9	152	152.8
ATF5	21	21.6	24.4	19.8	19.6	13.2	24.4	21.6	30.7
ATF6	103.2	122.2	119.4	189.2	121.9	177.3	129	75.5	135.3
ATF6B	37.4	44.3	49.9	44.7	56.7	47.6	44.5	41.2	51.5
ATF7	36.2	42.1	41.8	49.2	53.2	44.5	45.9	38.6	40.5
ATF7IP	67.8	69.1	72.7	67.4	68.4	71.9	111	76.4	99.5
ATF7IP2	3.2	6.5	5.2	7.6	6.7	8.9	5.7	2.8	4.7
ATG10	2.1	3.6	3.2	3.9	2.9	3.3	2.5	2	2.9
ATG101	40.4	36.8	35.1	34.3	40	33.8	36.5	41.7	37.7
ATG12	45.7	44.2	45.5	38.3	41.1	36.7	46.8	41.5	43.3
ATG13	63.1	65	66.3	78.9	74	66.8	69.8	63.3	71.9
ATG14	13.9	14.6	19.9	15.5	17.2	16.8	17.3	15.2	16.8
ATG16L1	44.6	44	43.7	39.1	41.3	36.6	37	30.1	34.4
ATG16L2	7.6	8.8	15.2	5.8	9.8	7.3	10.4	12.7	12.5
ATG2A	30.5	32.8	36.1	43.5	35.6	40.8	34.9	35.3	38.5
ATG2B	34.9	32.4	33.2	37.8	36.7	32.1	30.2	22.1	29
ATG3	30.1	41.4	37.2	31.8	33.8	30.6	31.6	29.8	33.7
ATG4A	44.3	66.3	61.2	9.9	19.3	11	32.9	20.3	37.5
ATG4B	36.9	40.8	43.3	47.7	48.9	45	49.9	61.1	55.4
ATG4C	8.1	12.5	11.2	7	10.3	10.8	12	10.6	11.9
ATG4D	6.3	4.3	5.4	3.4	4.3	2.6	3.8	5	3.5
ATG5	33.2	37.9	44.3	35.6	36.2	35.7	32.4	30.1	32.3
ATG7	21.1	23.5	23.6	22	22.2	23.2	29.5	28.1	33.5
ATG9A	56.7	60.9	64.7	77	82.6	80.3	68.1	71.7	65.9
ATG9B	0.1	0.4	0.1	0.8	0.4	1.5	1.4	2	1.7
ATHL1	24.6	28.5	22.7	33.8	56.7	37.3	38.1	51.5	38.3
ATIC	74.2	73	64.5	49.3	58.1	55.5	72.7	76.9	65.4
ATL1	9	8.2	9.4	0.4	2.6	1.2	0.8	1	0.5
ATL2	34.5	40.1	36.9	38	36.9	43.6	36.9	27.6	28.5
ATL3	184.8	144.5	156.1	103.9	122	101.8	130.8	96.5	126.6
ATM	59.5	46.7	58.2	61.5	48.1	63.1	65.1	50	60.7
ATMIN	58	58.6	66.4	75.9	63.6	65.9	52.6	39.6	45.1
ATN1	89.3	89.4	100.7	133.2	147.5	124	142.8	157	154.9
ATOH1	0	0	0	0	0	0	0	0	0
ATOH7	0.1	0	0	0	0	0	0	0	0
ATOH8	10.3	8.9	10.8	31.4	29.3	29.3	10	12.6	8
ATOX1	34.6	54	56.2	30	34.2	34.1	45	40.9	48.1
ATP10A	14.1	4.2	6.8	5.7	3.5	3.6	0	0	0
ATP10B	0.1	0.4	0.1	0.3	0.2	0.1	0	0	0
ATP10D	68	33.1	34.9	30.1	23.7	30.6	26.7	18.3	24.8
ATP11A	72.6	93.4	112.9	242.4	101	82.9	99	72.3	104.6
ATP11A-AS1	0	0	0	0	0	0	0	0.1	0
ATP11AUN	0	0	0	0	0	0	0	0	0
ATP11B	61.4	60.7	59.5	121.4	64.1	53.3	61	49	42.3
ATP11C	97	74	74.9	125	73.1	106.5	77.7	49	65.5
ATP12A	0	0	0	0	0	0	0	0	0
ATP13A1	30.6	26.6	27.4	27.6	30	28.1	30.4	32.6	33.3
ATP13A2	67	56.6	71.9	62.4	91	72	59.5	61	63.3
ATP13A3	271.9	119.4	168	147.8	66.7	118.4	64.8	46.9	48.5
ATP13A4	0	0.1	0.1	0	0.2	0	0.1	0.1	0
ATP13A4-AS1	0	0	0	0	0	0	0	0	0
ATP13A5	0	0	0	0	0	0	0	0	0
ATP13A5-AS1	0	0	0	0	0	0	0	0	0
ATP1A1	450.5	490.2	409.8	379.8	535.1	588.5	402.5	395.6	404.7
ATP1A1-AS1	0.2	0.5	0.4	0.2	0.4	0.6	0.3	0.7	0.3
ATP1A2	0	0	0	0	0.1	0	0	0	0
ATP1A3	0.1	0.2	0.1	0	0.1	0.1	0	0	0.1
ATP1A4	0	0	0	0	0	0	0	0	0
ATP1B1	98.2	81.8	182.6	10.3	27.6	18.9	26	22.9	27.7
ATP1B2	0.1	0	0	0.1	0.1	0	0.1	0.1	0
ATP1B3	172.7	251.7	242.8	121.2	183.3	132.9	168.1	148.9	167.8
ATP1B4	0	0	0	0	0	0	0	0	0
ATP2A1	0.3	0.7	0.5	0.2	0.5	0.5	0.9	1.1	0.6
ATP2A1-AS1	0.2	0.3	0.2	0.1	0	0.1	0.2	0.1	0.1
ATP2A2	449	389.9	376.2	468.8	410.9	377.2	324.8	265.4	316.9
ATP2A3	0.2	0.2	0	1.3	0.4	5	2.7	6.5	0.8
ATP2B1	43.9	35.4	40	22	50.7	22.7	37.1	40.4	27.6
ATP2B2	0.1	0	0	0.1	0.2	0	0	0	0
ATP2B2-IT2	0	0	0	0	0	0	0	0	0
ATP2B3	0	0	0	0	0	0	0	0	0
ATP2B4	489.9	328.3	308.5	190.3	390.8	219.5	270.4	163.8	284.3
ATP2C1	150.1	111.1	123.5	105	112.5	94.4	102.9	84.1	98.9
ATP2C2	0.1	0.1	0.3	0	0.2	0.1	0.2	0.2	0.2
ATP4A	0	0	0	0	0	0	0	0	0
ATP4B	0	0	0.1	0	0	0.1	0	0	0
ATP5A1	359.3	411.6	361.4	382.4	396.6	401.4	426.5	448.6	425.1
ATP5B	480.3	551.1	498.6	451.7	475.8	463.5	510.6	482	525.9
ATP5C1	101.9	141.4	115.8	99.7	105.2	102.7	129.7	128	136.3
ATP5D	33.1	37.6	29.9	33.6	48.6	42.4	45.4	58.5	59.3
ATP5E	0.9	1.4	1.4	2.1	1.1	2.1	1.6	1.2	1.8
ATP5EP2	0.1	0.3	0.3	0.2	0.3	0.2	0.2	0.1	0.1
ATP5F1	101.2	121.8	110.6	92.7	90.3	97.3	117	103.4	114.6
ATP5G1	12.1	21.1	18	10.1	9.4	12.3	15.2	15.6	20.4
ATP5G2	45.2	81.4	72.6	69.3	84.8	88.1	94.2	144.3	127.3
ATP5G3	132.1	159.6	124.5	89.9	98.5	104.1	140.4	128	129
ATP5H	90.8	103.9	90.9	64.4	69.1	73.8	82.4	84.9	81.3
ATP5I	10	14.5	12.3	10.1	10.9	11.9	13.5	21.3	18.4
ATP5J	47.4	59.1	51.8	35.9	43.6	43.4	47.8	56.5	42.8
ATP5J2	20.8	31.1	21.9	19.8	25.3	14.9	22.3	31	29.7
ATP5J2-PTCD1	0	0	0	0	0	0	0	0	0
ATP5L	56.1	77.3	67.1	69.4	52.1	77.4	73.1	72.2	77.9
ATP5L2	0.1	0.1	0	0	0.1	0.2	0.2	0.2	0.1
ATP5O	35.7	46.9	43.7	37.1	40.8	44.4	46.1	55.4	49.3
ATP5S	7.7	9	10.3	7.6	6.2	7.8	6.8	7.7	6
ATP5SL	23.1	30.1	27.9	32.9	32.4	34.2	33.3	36.9	35.6
ATP6AP1	181.3	194.7	226.1	133.4	137.8	126.8	139.2	156.3	166
ATP6AP1L	0.9	0.9	1	0.7	1.2	1.1	0.7	0.2	0.9
ATP6AP2	200.9	156.4	182.8	109.4	104	118.6	159.1	134.5	141.2
ATP6V0A1	40.5	28.3	35	18	25.6	19.8	21.4	21.6	19.5
ATP6V0A2	21.3	22.5	23.8	30.7	21.5	30.1	19.5	18.3	18.2
ATP6V0A4	0.2	0	0	0.1	0	0.2	0	0.1	0
ATP6V0B	27.3	29.1	27.7	27.6	25.5	26.5	20.5	23.4	24.7
ATP6V0C	113.2	108.5	126.3	89.9	88.6	98.6	83.4	90.3	102.2
ATP6V0CP3	0	0	0	0.1	0.1	0.1	0	0.1	0.1
ATP6V0D1	109.6	110.8	123.1	85.5	93.9	86.7	81.9	89.1	88.9
ATP6V0D2	0.5	1	0.6	0	0	0	0	0	0
ATP6V0E1	147	136.5	157.3	123.2	94.9	136.3	98.5	104.6	99.4
ATP6V0E2	8.4	15.8	8	3	6.4	6.8	17.6	19.8	19.3
ATP6V0E2-AS1	0.6	1	0.7	0.8	0.7	0.9	1.1	0.9	1
ATP6V1A	152.6	179.8	178.2	214.2	170.9	215.8	122.5	95.4	107.5
ATP6V1B1	0.2	0.1	0	0	0	0.1	0.3	0.2	0.2
ATP6V1B1-AS1	0	0.1	0.1	0	0.1	0.1	0.3	0.4	0.7
ATP6V1B2	123.6	106.9	138.6	86.9	77.5	95.8	73.2	54.3	82.1
ATP6V1C1	81.8	84.4	95.1	79.6	74	72.4	61.6	44.6	55.7
ATP6V1C2	0.5	0.7	0.6	1.2	0.9	0.7	0.7	0.4	0.7
ATP6V1D	54.7	41.2	39.4	22.6	23.7	29.8	32.7	32.3	37.9
ATP6V1E1	84.2	75.7	83.3	66	69.2	64.5	65.1	73.8	60.3
ATP6V1E2	0.8	1.4	0.9	0.9	0.6	1.1	0.9	1	0.6
ATP6V1F	22.9	31.6	32.5	23.4	25.4	26.3	25.9	31.4	30.2
ATP6V1G1	43.8	48.4	50.8	48.4	41.4	53	39.4	43.9	37.6
ATP6V1G2	0	0	0	0	0	0	0	0	0
ATP6V1G2-DDX39B	0	0	0	0	0	0	0	0	0
ATP6V1G3	0	0	0	0.2	0	0.2	0	0.1	0
ATP6V1H	58.8	47.5	53.6	43.7	37.8	40.5	34.4	33.8	31.1
ATP7A	24.3	14.6	19.6	25.5	16.8	24.4	24	15.7	20.5
ATP7B	12.6	10.3	11	13.6	14.3	13	8.8	7.9	9
ATP8A1	4.9	9.1	5	32.2	5.1	27.4	2.5	2.5	2
ATP8A2	0.6	0.8	0.2	2.2	3.5	1	1.6	1	1
ATP8B1	183.5	112.1	147.9	24.1	67.4	38	152.8	108.8	132.5
ATP8B2	111.6	74	76.2	71.5	71.2	72.2	101.2	88	97.6
ATP8B3	1	2	1.1	0.4	0.9	0.6	1.2	2.2	0.7
ATP8B4	0	0.1	0.1	0.7	0	0.4	0	0	0
ATP8B5P	0.2	0.2	0.3	0.2	0.2	0.2	0.2	0.2	0.1
ATP9A	104.2	98.7	92.1	185.7	72.4	161.3	134.8	120.1	130.5
ATP9B	11.7	13.4	12.4	19.4	16.8	18.1	16	12.6	16.8
ATPAF1	27.5	27.3	27.1	33.4	22.5	29.7	28.8	27.5	25
ATPAF2	5.5	8.3	8.2	8.5	9.9	11.5	10	11.6	10.7
ATPIF1	35.5	40.9	43.2	28.2	31.7	29.2	33.3	38.9	41.6
ATR	42.6	43	40	36.6	36.3	35.6	42.7	29.6	35.7
ATRAID	55.1	72.7	73.7	68.1	68.7	71.1	71.9	72.3	63.6
ATRIP	6	7.1	6.8	4.4	5.9	5.2	6.2	7.3	5.8
ATRN	74.5	63.6	69.7	79	60.8	76.5	74.8	60.4	66.1
ATRNL1	0.9	0.1	0.3	0.2	0.3	0.4	0	0.1	0
ATRX	121.3	108.5	120.5	106.5	118	112.8	138.6	114	116.9
ATXN1	31.1	20	22.4	21.1	26.2	26.9	33.7	29.5	30.1
ATXN10	145.4	122.5	125.9	94.9	130.9	96.8	103	100.1	95.5
ATXN1L	53.6	60	66.2	65.9	65.3	64.3	55.1	43.4	49.5
ATXN2	25.6	28.1	27.7	39.6	33.5	35.1	30.3	27.1	31.2
ATXN2L	110.2	130.5	125.1	121.6	130.8	127.5	126.4	127	125
ATXN3	17	19.7	21.2	48.9	26.3	42	21.5	18.9	18
ATXN3L	0	0	0	0	0	0	0	0	0
ATXN7	20.3	24.7	24.3	24.9	22.3	21.2	18.3	13.1	16.5
ATXN7L1	7.8	7.5	7.7	6.8	8.2	8.4	7.3	6.6	6.8
ATXN7L2	1.3	1.6	1.6	1.5	2.5	2.4	2.1	2.9	2.4
ATXN7L3	74.8	78.4	77.2	95.9	93	82.6	85.9	88.5	84.9
ATXN7L3B	98.6	112.7	107.5	159.9	134.1	156.3	127.9	116.2	117.9
ATXN8OS	0	0	0	0	0	0	0	0	0
AUH	2.1	2.3	2.4	3.5	3.2	3.2	3.4	2.9	3.5
AUNIP	1.4	1.7	1.6	0.5	1.3	0.7	1	1.6	1
AUP1	44.2	54.3	50	55.2	65.8	53	54.4	63.4	59.5
AURKA	28.9	50.2	41.2	4.4	16.9	10.8	22.2	19.8	21.2
AURKAIP1	26.4	32	29.1	20.4	28.6	28.1	25.7	33.8	31.4
AURKAPS1	0.2	0.6	0.2	0.2	0.2	0.2	0.1	0.2	0.1
AURKB	13.9	27.8	24.8	2.7	11.8	8	11.3	14.1	12.8
AURKC	0.2	0.2	0.3	0.2	0.2	0.1	0.2	0.2	0.2
AUTS2	3.3	1.9	1.2	1.5	5.3	1.6	1	1	0.5
AVEN	25	22.9	22.3	17.7	19.4	15.7	17.8	22.1	17.8
AVIL	1.2	1.2	0.7	2.2	1.6	0.9	1	1.1	1
AVL9	38.9	37.9	42.3	37.3	36.5	38.6	33.8	26.1	29
AVP	0	0	0	0	0	0	0	0	0
AVPI1	1.5	1.3	1.8	2.1	1.9	2.1	1.9	2	1.4
AVPR1A	0	0	0	0	0	0	0	0	0
AVPR1B	0	0	0	0	0	0	0	0	0
AVPR2	0	0	0	1.7	3.2	0.8	0.1	0.2	0.1
AWAT1	0	0	0	0	0	0	0	0	0
AWAT2	0.1	0.1	0.1	0.6	1.2	2.1	0.7	0.7	0.5
AXDND1	0	0	0.1	0	0.1	0	0	0	0
AXIN1	17.2	16	17	17.2	22.5	17.2	15.2	19.6	14.8
AXIN2	4.6	1.5	2.2	3.7	6.4	3.5	2.9	1.4	4.5
AXL	201	84.9	109.1	39.6	96.9	52.6	312.9	239.8	359.1
AZGP1	0	0	0	0	0	0	0	0	0
AZGP1P1	0	0	0	0	0	0	0	0	0
AZI2	56.9	49.3	49.6	38.6	40.9	38.9	49.9	42.1	42.6
AZIN1	118.7	109.9	107.9	72.4	84.5	74.8	70.3	48.4	70.6
AZIN1-AS1	0.1	0.4	0.2	0.3	0.3	0	0.1	0.2	0.2
AZIN2	0.8	0.5	0.5	0.3	0.7	0.1	0.4	0.7	0.2
AZU1	0	0	0	0	0	0	0	0	0
B2M	2967.1	3549.9	3898.9	1984.7	3030	2273.1	1447.8	1309.3	1341.9
B3GALNT1	31.4	27.5	24.8	8.9	21.9	12.1	23.7	22.5	17.9
B3GALNT2	27.5	29.3	26.3	27.5	38.4	31.5	36.5	29.1	32.6
B3GALT1	0.4	0.1	0.1	0	0	0.2	0	0	0
B3GALT2	31.8	7.2	10.8	2.1	1.1	5.6	0	0.1	0
B3GALT4	0	0	0	0	0	0	0	0	0
B3GALT5	0	0	0.1	0	0.2	0	0.1	0	0.1
B3GALT5-AS1	0	0	0	0	0	0	0	0	0
B3GALT6	26.1	24.5	20.5	36.2	38.8	33.6	27.6	30.3	28.5
B3GAT1	0	0	0	0	0.1	0.1	0	0	0
B3GAT2	0	0	0	0	0	0	0	0	0
B3GAT3	20.5	15	16.1	11.5	15.8	11.1	10.9	14.9	16.5
B3GLCT	19.1	14.4	14.4	29.4	10.8	29	11.1	10.3	11.1
B3GNT2	28.3	17.3	18.1	11.9	17.8	11.1	16.5	11.5	13.5
B3GNT3	0	0	0	0.7	0.2	0.3	0	0	0
B3GNT4	0	0.1	0.1	0	0	0	0.1	0.1	0
B3GNT5	28.6	35.2	34.6	89.8	37.7	48.4	30.5	23.5	20.7
B3GNT6	0	0	0	0	0	0	0	0	0
B3GNT7	0.1	0.2	0.3	27.8	2.4	15.5	2.6	3.3	2.3
B3GNT8	0.3	0.3	0.2	1.9	0.3	1.9	3.3	4.9	2.8
B3GNT9	7.7	3.6	3.8	4.6	2.3	4.9	4.5	6.9	3
B3GNTL1	3.2	4.5	3.8	3.9	2.7	4.5	5.6	7.7	6.5
B4GALNT1	2.2	0.5	1.1	0.1	0.1	0.1	0.1	0.1	0
B4GALNT2	0	0	0	0	0	0	0	0	0
B4GALNT3	0	0.1	0.1	0	0.3	0.1	0.2	0.4	0
B4GALNT4	0.4	0.5	0.2	0.2	0.5	0.7	5.6	16	0.9
B4GALT1	107.8	104	94.7	152.9	89.9	134.6	135.9	146	115.5
B4GALT1-AS1	0.6	0.2	0.3	0.3	0.4	0.2	0.2	0.3	0.1
B4GALT2	33.2	31.8	35.2	28.7	29.7	30	35.2	38.6	39.4
B4GALT3	30	38	36	42.8	36.5	40.3	40.4	50.4	44.7
B4GALT4	11.6	6	6.5	6	4.5	4.4	3.8	4.5	3.1
B4GALT4-AS1	0	0	0	0	0	0	0	0	0
B4GALT5	98	154.2	132.2	245.8	196.8	200.6	176.3	145.4	178.2
B4GALT6	9.4	9.1	8.7	10.9	10.4	11.7	24.4	18.9	20.3
B4GALT7	18.4	17.1	17.8	16.4	15.6	15.7	21.9	24.9	25.4
B4GAT1	11.7	12.2	11.9	10.3	12.6	11.9	16.3	20.5	19.3
B9D1	2.8	3.2	3.4	3.8	2.5	4.3	6.2	8.3	6.2
B9D2	2.3	2.5	3.1	2.4	3.5	2.5	2.7	3.5	3.8
BAALC	4.1	2.8	7	4.2	3.8	4	1	1.5	0.6
BAALC-AS1	0.1	0.2	0	0.1	0.2	0.3	0	0.1	0.1
BAALC-AS2	0	0.1	0.1	0	0	0	0	0	0
BAAT	0	0	0	0.1	0	0.1	0	0	0
BABAM1	47.4	55.1	54.3	33.1	43.2	37.9	47.2	45.9	49.9
BACE1	55.2	37.6	40.4	37.5	33.9	32.1	36.4	34.9	36.1
BACE1-AS	0.6	0.8	0.5	0.9	0.7	0.5	0.6	1	1.1
BACE2	248	444.8	344.8	780.8	735.1	764.4	200.7	212.8	180.4
BACH1	88.5	32.1	47	65.8	29	62.6	26.2	19.6	22.4
BACH1-IT2	0	0	0	0	0	0.1	0	0	0
BACH2	1	1.2	0.5	10.3	5.6	13.3	2.9	4	1.6
BAD	8.3	8.7	9.5	5.8	9.8	8.9	9.7	15.2	11.3
BAG1	39.1	54.4	44.1	55	41.9	60.2	44.1	51.2	38.4
BAG2	10.4	5.9	5.5	2.8	4.8	4.8	18.6	11.9	20.9
BAG3	95.6	86.1	89.2	47.2	75.5	48	78.2	71.6	86.7
BAG4	21.4	21.3	20.4	16.6	15.5	17.5	22	21.6	15.9
BAG5	43	50.8	43.7	46.3	49.3	47.1	43.3	37.6	40.8
BAG6	51.1	64.7	61.3	94.3	73	77.6	65.6	68.4	72.9
BAGE	0	0	0	0	0	0	0	0	0
BAGE2	0	0	0	0	0	0	0	0	0
BAGE3	0	0	0	0	0	0	0	0	0
BAGE4	0	0	0	0	0	0	0	0	0
BAGE5	0	0	0	0	0	0	0	0	0
BAHCC1	17.8	26.4	26.8	15.9	29.5	26.5	9.8	12	9.1
BAHD1	27.2	29.3	30.2	34.2	33.1	32.5	27.8	29.5	29.3
BAIAP2	12	14.6	11.5	69.9	24.6	56.3	7.2	12.8	5.1
BAIAP2-AS1	10.7	11.1	11.2	9.2	22.1	11.3	17.9	23.6	17.6
BAIAP2L1	3	1.7	2	1	9.7	2.3	4.4	5.3	4
BAIAP2L2	0.4	0.1	0.2	0.2	0.3	0.2	0.2	0.1	0.2
BAIAP3	0.4	0.5	1.1	0.3	2	0.3	0.3	0.3	0.2
BAK1	13	14.6	14.4	8.8	9.6	10.2	8.4	8.2	11.5
BAMBI	7.8	1.5	3.3	7.8	2.1	5.7	6.2	7.6	4.5
BANCR	0.1	0.1	0	0	0.1	0	0	0	0
BANF1	32.7	44.2	38	26.3	34.4	34.4	34.6	42.2	42.5
BANF2	0	0	0	0	0	0	0	0	0
BANK1	3	2.1	2.4	0.1	0.1	0.2	0.4	0.6	0.2
BANP	6.8	7.8	7.9	10.1	11.4	8.1	7.9	10.4	9.5
BAP1	42.6	53	52.9	53.5	59.4	51.8	48.1	52.6	48.4
BARD1	10.7	12.8	11.7	4.2	7.7	6.9	9.4	6	7
BARHL1	0	0	0	0	0	0.1	0	0	0
BARHL2	0	0	0	0	0	0	0	0	0
BARX1	0.1	0	0	0	0	0	0	0	0
BARX2	0	0	0	0	0	0	0	0	0
BASP1	28.2	9.5	12.7	3.5	7.8	5.8	47.4	44.9	54.1
BASP1P1	0	0	0	0	0	0	0	0	0
BATF	0.1	0.1	0.2	1.4	0.7	1.2	0	0	0
BATF2	1.2	2.6	3	0.9	0.4	0.7	0.8	0.9	0.9
BATF3	0.8	0.4	0.4	1	0.7	0.5	0.6	1	0.5
BAX	103.1	159.7	166.2	66.2	80.9	77.2	133.6	133.8	168.2
BAZ1A	95.3	113.1	98.6	68.1	92.9	67.7	95	87.9	85.9
BAZ1B	107.1	125.4	118.9	101.5	111.7	106.3	100.5	96.5	97.4
BAZ2A	93.3	123.7	113.9	159.7	135	132.6	101.4	95.3	98.4
BAZ2B	28.2	33	31.6	40.9	38	41.2	38.4	37.6	32.1
BBC3	14.5	18.7	23.3	9.3	7.7	11.3	15.8	19.1	25.3
BBIP1	12.8	16.7	16.4	10.8	8.7	11.8	12.3	11.8	10.1
BBOF1	5.5	2.7	3.6	1.5	2.2	2.3	2.7	2.5	2.2
BBOX1	0	0	0	0	0	0	0	0	0
BBOX1-AS1	0	0	0	0	0	0.1	0	0	0.1
BBS1	5.8	7.9	9.5	11.6	10	12	13.7	15.2	13.6
BBS10	9.3	11.4	10.9	11.8	10.7	10.8	11	8.7	9.2
BBS12	5.9	5.6	4.6	4.2	4.9	5.2	5.9	5.3	4.6
BBS2	28.4	26.3	26.3	22.9	29.9	25.5	41.7	39.1	44
BBS4	11.4	8.5	9.3	8.2	8.2	9.2	9.6	7.4	8.5
BBS5	10.5	8.9	10.9	4.5	4.9	4.3	6.7	6.8	7.6
BBS7	22.9	18.1	22.3	11.1	15.3	11	16.8	15.8	15.2
BBS9	13.1	12.9	15.2	15	14.1	14.4	14.1	10.9	15.1
BBX	60.5	44.8	50	67	51.2	71.9	54.6	42.4	45.7
BCAM	21.5	36.5	32.8	41.3	138	48.8	42.1	61.2	38.2
BCAN	0.5	0.8	1.1	0.2	0.3	0.4	0.3	0.4	0.6
BCAP29	98.2	97.6	102.7	73.1	73.7	74.6	82.5	64.3	70.5
BCAP31	86.5	91.7	95.6	73.6	86.3	76.6	67.3	75.9	85.1
BCAR1	176.2	210.4	202.8	157.7	180.4	194.6	183.5	178.1	238.2
BCAR3	29.8	38.5	32	40.6	27.7	35.7	47.9	54.1	51.4
BCAR4	0	0	0	0	0	0	0	0	0
BCAS1	0	0	0	0	0	0	0	0	0.1
BCAS2	30.7	31.9	38.1	24	26.1	27.9	29.5	27.8	26.1
BCAS3	14.9	15.7	17.1	19.6	21.4	19.8	14.5	15.7	15.7
BCAS4	3.1	0.9	1	0.4	0.3	0.8	0.7	2	0.4
BCAT1	138.6	143.1	99.4	114	64.4	119.4	206.7	207.1	158
BCAT2	20.9	24.8	25	20.8	21.9	19.8	29.8	37	31.3
BCCIP	34.5	43.6	33.5	29.5	34	31.4	40.2	32.8	38.9
BCDIN3D	1.6	2.5	2.5	1.5	1.9	1.8	1.4	1.6	1.2
BCDIN3D-AS1	0.1	0	0.2	0.2	0.1	0.1	0.1	0.2	0.1
BCHE	5.7	12.7	8.8	20	7.8	14.2	6	13.7	0
BCKDHA	6	9.7	8.5	14.9	18.9	15.3	15.1	21.4	21.1
BCKDHB	8.8	10.3	11.4	13.5	7.9	11.4	10.8	9.1	11.7
BCKDK	38.6	50.2	51.6	45.8	50.9	47.8	59.5	68.5	65.4
BCL10	65.5	85.6	81.3	95.3	52	80.7	85	60.5	75.1
BCL11A	1.3	0.5	0.5	1.4	0.3	0.9	0.2	0	0.1
BCL11B	0.1	0	0	0	0.2	0.1	0.2	0.1	0.2
BCL2	4.2	1.7	1.8	0.8	1.2	0.6	0.6	0.6	0.5
BCL2A1	0.7	0.9	0.1	0.1	0.3	0.3	1	0.6	1.5
BCL2L1	47.9	47	67.5	31.2	24.6	31.3	41	33.9	54.4
BCL2L10	0.2	0.2	0.3	4.4	0.4	2.4	1.1	1.3	1.1
BCL2L11	13	21.6	27.4	192.2	36.1	128.1	24.7	24	23
BCL2L12	10.9	15.4	14.5	4.7	12	8.5	10.9	12.2	11.6
BCL2L13	63	55.4	63.3	41.8	46.4	46.1	62.8	51.6	65.2
BCL2L14	0	0	0.1	0	0.1	0	0	0	0
BCL2L15	0.1	0.1	0.1	0.2	0.1	0	0.2	0.2	0
BCL2L2	32.7	21	23.1	31.7	25.4	25.5	20.3	17.9	22
BCL2L2-PABPN1	0	0	0	0	0	0	0	0	0
BCL3	7.9	14.3	11.2	16.7	32.6	14.4	19.6	23.2	19.7
BCL6	9.5	6.5	12.8	4	4.2	4.6	7	5.8	8.3
BCL6B	62.8	109	92.9	41.4	106.5	62.3	122.4	123.5	130.8
BCL7A	17.6	12.4	14.6	16.5	17	18.9	17.9	18.5	15.4
BCL7B	39.5	40.7	40.7	39.1	36.7	36.3	32.1	36.4	32.1
BCL7C	3.9	4.2	4.1	7.2	6.6	8.8	5.7	7.5	6.4
BCL9	11.5	8.5	9.6	14.7	14.6	13.5	12.5	14.4	12.7
BCL9L	64.3	47.3	59.1	40.7	43.4	38.5	41.3	38.4	44.4
BCLAF1	136.8	137.1	131.3	134	128.1	121.1	132.6	105.4	118.5
BCO1	0.1	0.3	0.4	0	0.3	0	0	0.1	0
BCO2	0.3	0.2	0.3	0.4	0.4	0.1	0.2	0.5	0.3
BCOR	25.7	25.5	26.3	36.9	27.1	23.6	34.4	34.1	30.3
BCORL1	21.3	18.7	15.7	33.3	32.5	30.5	26.1	27.8	27.5
BCORP1	0	0	0	0	0	0	0	0	0
BCR	76.9	92.4	105.2	217.6	126.3	159.4	186.6	213.9	168.8
BCRP2	0	0	0	0	0	0	0	0	0
BCRP3	0	0	0	0	0.1	0.1	0.2	0.2	0.2
BCS1L	14.1	20.9	18.7	14.8	18.1	15.8	18.7	18.5	23.9
BCYRN1	0	0	0	0	0	0	0	0	0
BDH1	0.8	1.8	1.2	2.2	2.4	3	2.3	3.9	1.6
BDH2	22.6	22.8	25.3	9.4	21.7	16	30.7	35.1	24.8
BDKRB1	0.2	0.2	0.2	0.2	1.2	0.3	0	0	0
BDKRB2	5.4	5	7.3	0.7	10.4	0.4	0.6	1.1	0.3
BDNF	27.1	5.5	8.7	3.9	0.6	3.6	4.7	7.3	3.2
BDNF-AS	0.5	0.4	0.4	0.7	0.8	0.7	0.4	0.5	0.4
BDP1	42.2	41.7	45.2	28.5	29	28.1	34.8	24.2	29.1
BEAN1	0.1	0.1	0	0.1	0.1	0.2	0.1	0	0
BEAN1-AS1	0	0	0	0.1	0	0	0	0	0
BECN1	45.6	43.1	46.2	39.8	44.1	39.9	37.6	32.2	39.8
BECN2	0	0	0	0	0	0	0	0	0
BEGAIN	0.1	0	0.3	0.1	0.3	0.1	0.1	0	0.1
BEND2	0	0	0	0	0	0	0	0	0
BEND3	4.7	4.7	4.7	6.8	6.2	5.8	6.8	5.2	6.1
BEND3P3	2.3	1.4	2.6	3.1	2.8	3	2.3	1.7	1.6
BEND4	0.2	0.1	0.3	0	0.9	0.2	0.1	0	0.1
BEND5	0	0.1	0.1	2.9	1	2.6	0	0.1	0
BEND6	1.2	0.4	0.5	0.2	0.2	0.1	1.9	1.6	1.4
BEND7	5.7	7.3	10.3	5.8	16.4	7.8	15.8	15.6	14.7
BEST1	0.2	0.3	0.2	0.4	0.3	0.4	0.1	0	0.2
BEST2	0	0	0	0	0	0	0	0	0
BEST3	0	0.1	0.1	0.1	0	0.1	0	0.1	0.1
BEST4	0.2	0.1	0.1	0.2	0.2	0.2	0.2	0.1	0.1
BET1	14.6	20	19.8	21	17.3	21.7	19.6	22.8	16.7
BET1L	54.6	43.7	45.2	63.9	50.6	46.6	49.3	47.2	57.6
BEX1	0.8	0.2	0.4	0.1	0.2	0.6	0	0	0
BEX2	0	0.1	0.2	0.5	0.2	1.2	0.3	0.2	0.2
BEX4	14.2	23.7	16.9	49.9	42	49.8	32.2	32.5	29.6
BEX5	0	0	0	0.3	0.1	0.2	0.3	0.1	0.8
BFAR	61.7	67.2	61.2	57.5	55.5	57.2	67.4	59.5	64.8
BFSP1	2.9	4.1	4.3	1.8	4	3.1	6.6	10.1	6.5
BFSP2	0	0	0	0	0	0	0	0	0
BGLAP	0	0	0	0	0.1	0	0	0	0
BGLT3	0	0	0	0	0	0	0	0	0
BGN	390.1	115.4	159.3	572.1	341.4	1130.8	898	1328.6	718.1
BHLHA15	0	0.1	0.1	0.2	0.1	0.2	0.2	0.2	0.1
BHLHA9	0	0	0	0	0	0	0	0	0
BHLHB9	9.6	11.8	12.9	8.5	12.9	10.5	9.3	6.5	10.2
BHLHE22	0	0	0	0	0	0	0	0	0
BHLHE23	0	0	0	0	0	0	0	0	0
BHLHE40	44.9	57.3	56.6	44.6	46.5	42.8	39.3	47.5	35
BHLHE40-AS1	0.2	0.2	0.4	0.8	1.1	0.4	0.5	0.4	0.7
BHLHE41	5.2	1.5	2.3	0.6	0.6	1.3	0.2	0.1	0.5
BHMG1	0	0	0	0	0	0	0	0	0
BHMT	0	0	0	0	0	0	0	0	0
BHMT2	6.6	1.4	2.7	14	0.9	4.7	0.1	0.3	0
BICC1	2.3	0.5	0.7	2	3.3	0.7	1.6	1.2	1.2
BICD1	16.8	12.7	12.1	54.7	15.3	44.3	16.4	15.6	17
BICD2	100.3	90.7	88.5	81.1	82.3	81.3	75.2	63.5	74.8
BID	29.6	29.4	36.6	32.5	33.5	30.3	33.1	34.8	34.6
BIK	0.1	0.1	0.1	1.4	1	0.6	0.1	0.3	0.1
BIN1	14.9	22.5	13.6	10.9	11	13.1	31.6	36.9	34.9
BIN2	0	0.1	0	0	0	0	0	0	0
BIN3	16.4	14.7	14.3	16.8	22.2	16.5	21.8	26.1	17.5
BIN3-IT1	0.1	0.1	0	0	0.1	0	0	0.1	0
BIRC2	73.5	55.7	58.9	67.8	70.5	84.3	55.8	41.3	46.9
BIRC3	3.8	7.3	6.7	7	13.1	11.8	1.8	1.4	1.4
BIRC5	46.5	76.4	68.5	8.7	42.1	23.5	29.6	36.7	31.7
BIRC6	88	95	101.4	107.8	90.2	100.9	87.2	62.1	83.7
BIRC6-AS2	0	0	0	0	0	0	0	0	0
BIRC7	0	0	0	0	0	0	0	0	0
BIRC8	0	0	0	0	0	0	0	0	0
BISPR	2.9	3.5	6.9	0.9	2.5	0.8	2.4	3.7	1.2
BIVM	12.1	13.7	12	18.7	13.7	21.1	13.5	12.9	11
BIVM-ERCC5	0	0	0	0	0	0	0	0	0
BLACAT1	0	0.1	0.1	0	0.1	0.1	0	0	0.1
BLACE	0	0	0	0	0	0	0	0	0
BLCAP	47.7	40.8	50.7	81.5	44.9	68.7	64.9	73.8	67.2
BLID	0.1	0	0	0	0	0	0.1	0	0
BLK	0	0	0	0.5	0	0.4	0	0	0
BLM	11.1	14.5	14.4	3.1	6.6	4	5.4	6.3	5.2
BLMH	47	56.5	46.2	70.9	103.9	76.7	92.9	109.5	86
BLNK	0	0.1	0	0	0	0	0	0	0
BLOC1S1	4.4	4.4	5.4	5	4.7	4.9	3.8	7.1	4
BLOC1S1-RDH5	0	0	0	0	0	0	0	0	0
BLOC1S2	36.5	36.8	39.1	15.6	13.6	14.4	28.6	20.5	26.2
BLOC1S3	8.6	8.1	8.5	14.1	11.1	12.3	11.3	11.2	9.6
BLOC1S4	11.5	11.9	10.4	11.3	14	11.8	14.1	16.4	14.9
BLOC1S5	0	0	0	0	0.1	0	0	0	0
BLOC1S5-TXNDC5	0	0	0	0	0	0	0	0	0
BLOC1S6	84.4	69	76.3	74.9	58.8	70.5	71.4	53.1	57.1
BLVRA	27.1	28.5	22.7	22.4	27.1	21.9	23.8	26.8	19.7
BLVRB	11.9	15.1	16.5	10.6	11.4	11.1	10.1	14.3	14.4
BLZF1	12.7	11	11.6	6.4	5.9	5.7	5.5	3.5	5.6
BMF	23.6	28.4	47.3	11.8	75.5	17.3	28.5	32.8	24.8
BMI1	1.2	1.2	1.6	2	1.5	2	1.8	1.5	1.7
BMP1	107.1	58.2	75.8	55.3	50.6	54.9	70.5	91.9	63.1
BMP10	0	0	0	0	0	0	0	0	0
BMP15	0	0	0	0	0	0	0	0	0
BMP2	53.6	72.7	57	70	45.8	42.1	37.9	40.8	28.8
BMP2K	47.2	61.3	81.8	95.5	50	85	29	16	28.2
BMP3	0.1	0	0	0	0	0	0	0	0
BMP4	11.3	30.9	15.5	60.2	51.8	68.4	83.4	102.9	71.2
BMP5	0	0	0	0	0	0.2	0	0	0
BMP6	87.4	161.8	147.8	258.7	148.3	277	236.9	225.2	225.9
BMP7	0	0.1	0	0	0	0	0	0	0
BMP7-AS1	0	0	0	0	0	0	0	0	0
BMP8A	0.1	0.1	0.4	0.4	0.2	0.3	0.1	0.1	0.2
BMP8B	0.1	0	0.1	0.3	0	0	0	0	0
BMPER	24.5	5	7.8	18.5	5.1	26.3	5.8	9.1	1.3
BMPR1A	10.5	2	3.1	2.2	2.5	1.6	0.3	0.3	0.4
BMPR1B	0.4	0.1	0.3	0	0.1	0.1	0.6	1.1	0.1
BMPR1B-AS1	0	0	0	0	0	0	0	0	0
BMPR2	179.7	193	223.8	360.8	204.4	304.9	225.2	177.6	190.8
BMS1	60	63	52.6	49.8	61.3	54.8	54	51.1	55
BMS1P17	0	0	0	0	0	0	0	0	0
BMS1P18	0	0	0	0	0	0	0	0	0
BMS1P20	16.8	12.2	17.8	17.2	17.1	14.9	15.2	11.8	16.1
BMS1P21	0.3	0.3	0.2	0.4	0.4	0.3	0.1	0.2	0.4
BMS1P4	1.1	1.2	1.5	1.5	1.4	0.7	1.4	1.3	1.7
BMS1P5	0	0.1	0.1	0.1	0.2	0.1	0.1	0.1	0.1
BMS1P6	0.1	0.2	0.2	0.1	0.2	0.3	0.2	0	0.1
BMX	22	52.3	19.5	297.2	93.8	231	187.9	168.5	193
BNC1	4.5	1.8	1.3	2.9	5.9	5.8	15.2	7	18.7
BNC2	17.7	25.6	23.8	8.7	27.8	14.4	44.3	46.5	35.5
BNIP1	3.5	4.2	4.5	4.2	4	4.2	4.7	5.7	4.8
BNIP2	74.1	76.1	76.5	65	73.8	54.2	74.7	53.4	68.4
BNIP3	26.9	26.1	27.5	36.3	30.8	38.5	45.3	42.4	49.9
BNIP3L	79.2	79	94.3	94.8	66.9	101.9	122.3	92.1	104.2
BNIPL	0.2	0.1	0.2	0.1	0.2	0	0.2	0.1	0.2
BOC	0.4	0.2	0.3	0.1	0.7	0.2	0.1	0.1	0.1
BOD1	23.2	27.2	26.9	30.3	31	37.3	33.7	35.4	36.2
BOD1L1	87.8	84.4	90.3	100.6	100.4	92	76.6	71.5	70.1
BOD1L2	0	0	0	0	0	0	0	0	0
BOK	46.6	54.3	45.7	110.2	67.7	136.2	67.9	80.1	80.4
BOK-AS1	0.1	0	0	0.1	0.1	0.1	0.1	0	0
BOLA1	3.8	6.5	5.8	5.2	3.7	4.7	6.1	5	5.3
BOLA2	0	0	0	0	0	0	0	0	0
BOLA2B	0	0	0	0	0	0	0	0	0
BOLA3	11.6	17.8	16.4	5.6	8.1	8.1	10.1	9.2	13.5
BOLA3-AS1	1.8	2.2	1.9	3.1	2.4	3	1.8	2.4	2.9
BOLL	0	0	0	0	0	0	0	0	0
BOP1	7	8.6	7.2	4.1	9.5	5.1	8.4	9.3	9.7
BORA	4.8	8.5	6.3	2.4	3.8	2.9	3.5	3.5	3.8
BORCS5	8.3	9.2	8.2	6.9	8.1	7.5	11.6	9.5	8.9
BORCS6	9.7	9.7	9.7	8.2	11	8.5	7.6	10.4	9.6
BORCS7	11.2	18.3	13.1	17.2	9.3	23	12.7	20	8.2
BORCS7-ASMT	0	0	0	0	0	0	0	0	0
BORCS8	4.6	5.2	5.2	4.6	3.9	4.6	5.2	6.8	5
BPESC1	0	0	0	0	0	0	0	0	0
BPGM	24.6	17.4	16.5	12	15.7	12.6	28.7	34.5	21.9
BPHL	5.7	9.5	7.1	7.4	9.9	8.6	6.8	6.5	9.2
BPI	0	0	0	0	0	0	0	0	0
BPIFA1	0	0	0	0	0	0	0	0	0
BPIFA2	0	0	0	0	0	0	0	0	0
BPIFA3	0	0	0	0	0	0	0	0	0
BPIFA4P	0	0	0	0	0	0	0	0	0
BPIFB1	0	0	0	0	0	0	0	0	0
BPIFB2	0	0	0	0	0	0	0	0	0
BPIFB3	0	0	0	0	0	0	0	0	0
BPIFB4	0	0	0	0	0	0	0	0	0
BPIFB6	0	0	0	0	0	0	0	0	0
BPIFC	0	0	0	0	0	0	0.1	0	0
BPNT1	19.5	22.1	22.5	17.5	13	13.4	14.2	12.5	14.4
BPTF	90.8	90.7	92.2	98.2	91.6	94.7	111.6	96.1	89.9
BPY2	0	0	0	0	0	0	0	0	0
BPY2B	0	0	0	0	0	0	0	0	0
BPY2C	0	0	0	0	0	0	0	0	0
BRAF	4.9	4.9	6.2	6.8	5.6	6.4	7.6	4.2	5.1
BRAP	16.7	17.7	15.7	19.1	14.5	18.1	18.2	18.8	18
BRAT1	21.2	22.8	22.1	18.6	26.2	22.8	25.1	31.7	27
BRCA1	15.7	28.7	26.4	3.6	10.9	6.5	9.5	10	9.5
BRCA2	16	22.1	24.1	2.3	7.5	4.2	8.4	6.7	5.9
BRCAT107	0	0	0.1	0	0	0	0	0	0
BRCAT54	0.1	0.2	0.2	0.2	0.1	0	0.1	0.2	0.2
BRCC3	23.8	31.4	29.9	22.3	27.7	20	26.2	22	24.2
BRD1	36.2	36.3	36.6	49.8	46.1	47.5	37	36.4	34.9
BRD2	22.8	20.3	20	26.8	24.8	24.4	21.1	18.7	21.8
BRD3	24.5	27.4	27.8	53.5	44.2	59.7	48.2	44.7	43.7
BRD4	92.5	111.3	99.8	109.2	129.3	116.1	121.4	127.5	111.4
BRD7	43.2	54.4	52.7	50.3	54.1	48.6	47.8	49.1	47.6
BRD7P3	0.1	0.2	0	0.1	0.1	0	0.1	0.1	0.1
BRD8	40	45.3	41.3	36.4	45.4	37	41.4	43.1	41.9
BRD9	45	47.3	47.6	34.8	48.8	37.8	46.2	50.8	50.1
BRDT	0	0	0	0	0	0	0	0	0
BRDTP1	0	0	0	0	0	0	0	0	0
BRE	14.1	17.9	17.7	17.8	15	18.1	20.4	17.9	21.3
BRE-AS1	0.1	0.2	0.2	2.2	0.1	0.8	0.1	0.1	0.1
BREA2	0	0.1	0	0.1	0.1	0	0.1	0.1	0
BRF1	18.8	23.4	21.8	19.8	24.9	21.2	23.7	28	25.3
BRF2	8	7.4	7.2	8	8.7	8.4	8.2	13	7.9
BRI3	81.1	106	112.3	83.1	145.3	143.1	93.5	125.5	105.6
BRI3BP	1.3	2	1.2	0.9	0.8	0.8	1	1.1	1.3
BRICD5	0.5	0.8	1.2	0.5	0.7	0.4	0.4	0.7	1.1
BRINP1	0	0	0.1	0.2	0.1	0.4	0	0	0.1
BRINP2	0.1	0	0.1	0	0	0	0.1	0.1	0
BRINP3	0	0	0	0	0	0	0.1	0.1	0
BRIP1	19.3	21.3	24.8	2.8	8.4	5.7	6.8	4.6	5.2
BRIX1	15.6	21	18.1	13.3	17.8	14.6	16.5	14.6	16
BRK1	45.6	60.9	60.9	53.5	56.8	58.9	60.3	56.1	65.5
BRMS1	47.2	53.3	47.3	37.3	53.3	41.7	46.2	56.4	48.5
BRMS1L	13	13.2	13.6	10.4	14.5	10.3	12.1	8.3	11.7
BROX	42.5	46.8	54.1	51	34.7	41.2	37.3	28.2	30.7
BRPF1	18.9	19.2	20	20	23.9	20.3	18.8	20.8	20.4
BRPF3	33.6	31.8	33.2	45.6	35.9	48.4	50.4	48.7	47.7
BRS3	0	0	0	0	0	0	0	0	0
BRSK1	3.4	0.8	1	1	0.6	0.4	0.3	0.4	0.2
BRSK2	0.2	0.2	0	0.1	0.2	0.2	0.1	0.1	0.1
BRWD1	40.5	39.2	43.9	49.6	55	50.8	44.8	36.8	33.5
BRWD1-AS1	0	0	0	0	0	0	0	0	0
BRWD1-IT2	0	0.1	0.1	0.1	0.1	0.1	0	0.1	0
BRWD3	15.4	16.2	15.1	29.6	24.3	29.4	25.7	17.9	19.4
BSCL2	1.6	1.3	1.5	1.4	1.4	1.6	1.9	1.7	1.6
BSDC1	83.6	82.5	88.7	71.9	74.7	68.6	55.9	51.4	64.3
BSG	239.1	268.8	247.6	197.7	261.7	216.9	272	306.4	329.4
BSN	0.2	0.1	0.4	0.2	0.2	0.2	0.2	0.2	0.2
BSN-AS2	0.1	0	0	0	0	0	0	0	0
BSND	0	0	0	0	0	0	0	0	0
BSPH1	0	0	0	0	0	0	0	0	0
BSPRY	0	0	0	0	0	0	0	0	0
BST1	30.2	36.9	36.7	16.6	10.5	48.9	16.9	10.1	18.1
BST2	71.3	116.2	174.7	0.7	13.9	4.3	20.2	59.9	4
BSX	0	0	0	0	0	0	0	0	0
BTAF1	33.4	30.2	31	34.6	33.7	35.1	37	26.5	36
BTBD1	99.8	98.1	101.7	91.5	84.6	86.4	92.8	69.8	82
BTBD10	50	55.4	59.8	41.9	41.6	42.3	55.1	39.2	54.5
BTBD11	2.2	2	2.5	0.1	0.5	0.4	0.7	0.3	1.2
BTBD16	0	0	0.1	0	0	0.1	0.1	0.2	0.3
BTBD17	0.1	0.1	0.1	0	0.3	0	0	0	0
BTBD18	0	0	0.1	0.1	0.1	0.1	0.1	0	0.1
BTBD19	6.7	5.6	5.9	10.2	6.5	9.2	16.3	16.2	21
BTBD2	32.2	44.2	39.1	51	54.3	51.8	58.3	71.5	64.9
BTBD3	33.6	34.9	34.6	155.3	54	74.9	23.3	20.5	22.1
BTBD6	23.6	29.9	25.9	27.2	28.1	26.8	29.4	29.9	31.9
BTBD7	59	60.1	54.4	81.4	58.1	66.2	84.7	68.7	71.2
BTBD8	0.6	0.4	0.8	0.6	0.5	0.5	0.6	0.3	0.3
BTBD9	17.2	14.3	15	15.9	14.7	19.3	21.7	17.9	20.6
BTC	0.2	0	0	0	0	0.1	0.1	0.1	0
BTD	11.9	12.7	14	14.7	16.4	17	12.8	11.8	13.9
BTF3	174.6	238.4	193.9	225.6	297.9	273.4	287.7	322.2	320.5
BTF3L4	18.2	20.3	21.8	19.4	20.8	22.2	24.9	23.2	20.4
BTF3P11	0	0	0	0	0	0	0	0	0
BTG1	66.7	88.3	92.4	202.7	192.9	145.8	124.5	122.9	124.7
BTG2	26.8	32.9	45.6	32.1	34.1	45.7	73.9	66	74.6
BTG3	15.8	15.2	20.2	7.3	9	8.2	11.8	10.9	10.9
BTG4	0	0	0	0	0	0	0	0	0
BTK	0.1	0.2	0.1	0	0	0	0.5	0.7	0.1
BTLA	0	0	0	0	0	0	0	0	0
BTN1A1	0	0	0	0	0	0	0	0	0
BTN2A1	32.6	22.2	26.2	18.6	20.2	16.5	18.8	14.5	17
BTN2A2	6.1	6.6	5.4	12.6	11.1	13.8	9.6	9.3	10.3
BTN2A3P	2.5	3.1	3.8	2	4.4	2.6	3.6	2.9	4.2
BTN3A1	24.7	35.6	36.9	32.9	38.3	30.9	21.4	21.3	22.4
BTN3A2	35.2	51.8	37.8	39	55.2	21.1	17.3	16.9	19
BTN3A3	24.3	29	37.6	24	38.4	25.6	21	21.6	19.4
BTNL10	0	0	0	0	0	0.1	0	0	0
BTNL2	0	0	0	0	0	0	0	0	0
BTNL3	0	0	0	0	0	0	0	0	0
BTNL8	0	0	0	0	0	0	0	0	0
BTNL9	0	0	0	0	2.7	0.1	0	0.1	0
BTRC	36	31.7	34	33	37.5	33.8	43	38.8	39.9
BUB1	28.4	50.4	38.6	3.7	13.7	10.3	18.8	16.1	17.3
BUB1B	26.1	43	34.3	3.8	15	9.1	17.5	14.5	16.3
BUB3	105.6	143.6	138.4	80.7	106.3	96.3	114.6	97.9	112.5
BUD13	13.9	18	16.6	16	19.4	17.3	15.8	17.4	17.3
BUD31	21.9	26.1	25.9	25.6	27	21.9	23.3	29.4	27
BVES	19.3	11.7	10.7	2.4	7	2.1	5.9	2.4	8.8
BVES-AS1	0.1	0.1	0.1	0	0.1	0	0.1	0	0.1
BYSL	23.2	30.2	24.9	22.2	27.5	24.2	24.7	23.6	29.2
BZRAP1	0	0	0.1	0	0	0	0	0	0
BZRAP1-AS1	0	0	0	0	0	0	0	0	0
BZW1	196.5	219.1	191.7	172.1	141.5	155.7	199.2	142.6	198
BZW2	87.7	92.6	72.1	78.3	96.1	69.4	104.6	95.7	82.4
C10orf10	104	141.1	130	146.6	457.3	118.1	299.5	237.3	363.9
C10orf105	0	0	0.1	0	2	0.2	0	0	0
C10orf107	0.5	0.2	0.4	0	0.2	0.3	0.3	0.4	0.3
C10orf11	5.1	8.1	9.8	13	13.3	15.1	4.1	4.1	6.2
C10orf111	0.4	0.3	0.3	0	0.1	0.1	0.1	0.1	0.1
C10orf113	0	0	0	0	0	0	0	0	0
C10orf12	4.1	3.7	4.3	4	3	2.6	3.5	3.2	3.9
C10orf120	0	0	0	0	0	0	0	0	0
C10orf126	0	0	0	0	0	0	0	0	0
C10orf128	16.4	28.7	34.2	45.5	79.5	37.7	7.2	4.7	11.5
C10orf131	0.2	0.1	0.1	0.1	0	0	0.2	0	0.1
C10orf142	0	0	0	0	0	0	0	0	0
C10orf2	7.2	11.3	9.2	11.3	13.9	11.3	12.3	13.2	14
C10orf25	2.4	3.4	3.1	2.3	2.3	1.3	4	2.7	4.3
C10orf35	0.2	0.2	0	0.1	0.2	0.1	0	0	0
C10orf53	0	0	0	0	0	0	0	0	0
C10orf54	87.8	39.2	46.5	7.1	118.1	14.5	4.5	4.9	5.5
C10orf55	0.5	0.8	0.8	0	0.6	0	0.3	0.1	0.2
C10orf62	0	0	0	0	0	0	0	0	0
C10orf67	0.1	0	0	0	0.1	0	0	0.1	0
C10orf71	0	0	0	0	0	0	0	0	0
C10orf71-AS1	0	0	0	0	0	0	0	0	0
C10orf76	16.9	16.9	16.1	19.6	21	20.6	17.6	17.1	16.6
C10orf82	0	0	0	0	0	0	0	0	0
C10orf88	13.9	13.3	13.2	9.9	9.9	9.7	9	9.3	8.5
C10orf90	0.1	0	0	0	0	0	0	0	0
C10orf91	0.1	0	0	0	0	0	0	0	0
C10orf95	0	0	0	0.1	0.1	0	0	0	0
C10orf99	0	0	0	0	0	0	0	0	0
C11orf1	2.5	3.9	3.2	1.8	3.8	2.6	3.4	3.2	3.5
C11orf16	0.1	0	0.1	0.1	0	0	0	0	0
C11orf21	0	0	0	0	0	0	0	0	0
C11orf24	32.3	15.4	18.8	10.7	11.1	11.1	10.7	12	12.2
C11orf31	39.4	42.7	41.8	44	52.1	47.2	41.9	59.4	57.6
C11orf40	0	0	0	0	0	0	0	0	0
C11orf42	0.1	0.1	0	0	0	0	0.1	0	0
C11orf44	0	0	0	0	0	0	0	0	0
C11orf45	1	1.2	2.2	0	0.4	0.1	1.5	1	1.2
C11orf49	16.2	17.5	17.2	15.9	19.2	17.6	22.5	25	23.2
C11orf52	0	0	0	0	0	0	0	0	0
C11orf53	0	0	0	0	0	0	0	0	0
C11orf54	9.6	11.9	11	26.6	15.1	17	17.1	12	17.8
C11orf57	22.6	21	18.1	19.9	18.8	21.3	24.3	19.1	21.6
C11orf58	116.2	109.8	110.7	103.5	104.8	98.9	102.5	87.8	96.2
C11orf63	3.2	2.3	3.9	1.4	1.9	0.9	2.4	1.6	2
C11orf65	0.1	0.1	0.1	0.1	0.4	0	0	0	0.1
C11orf68	18.2	18.5	23.9	15.1	17.1	17.4	14.4	15.4	18
C11orf70	1.1	0.2	0.3	0.1	0.1	0.2	0.1	0.3	0.1
C11orf71	1.8	3.1	2.7	4.9	4.5	4	4	3.7	4.6
C11orf72	0	0	0	0	0	0	0	0	0
C11orf73	19.2	23.5	23.2	14.1	19.2	18.3	24.3	22.8	23.6
C11orf74	7.1	8.5	7.7	6.1	7.1	8.3	12.9	12.5	11.7
C11orf80	6.6	9.1	8	4.2	7.8	5.4	10.3	12.5	10.3
C11orf84	18.6	19.6	18.3	16.2	20.6	15.6	19.1	22.8	21
C11orf85	0	0	0	0	0	0	0.1	0	0
C11orf86	0	0	0	0	0	0	0	0	0
C11orf87	1.7	0.3	0.4	0.1	0.1	0	0	0	0
C11orf88	0.1	0	0.1	0.1	0.1	0.1	0	0	0
C11orf91	5.5	5.4	8.8	1.4	0.6	1.6	3.6	2.6	5.4
C11orf94	0	0.1	0	0	0.2	0.1	0	0	0
C11orf95	25.1	17.9	19	18.1	26.9	20.1	31.1	34.4	27.1
C11orf96	26.4	25.8	29.1	2.2	16.6	8	13.8	15.9	15
C11orf97	0	0	0	0	0	0	0	0	0
C11orf98	0.4	0.3	0.4	0.2	0.3	0.2	0.2	0.2	0.3
C12orf10	15.2	18.8	14.5	15.4	20.8	20	20.8	25.9	21.6
C12orf29	10	9.9	9.9	7.8	8.1	7.8	9.6	6.6	7.6
[truncated: 24,430 more rows]
